# Supplementary material for: Proteome Analysis of Nicotiana tabacum Cells following Isonitrosoacetophenone Treatment Reveals Defence-Related Responses Associated with Priming
Source: Plants (Basel). 2023 Mar 2;12(5):1137. doi: 10.3390/plants12051137 (PMC10005295; doi:10.3390/plants12051137)
Supplement: Supplementary file 1 [file plants-12-01137-s001.zip]

Archive with 3 entries (3 files):
- Table S1_Da Camara et al_2023.xlsx
- Table S2_Da Camara et al_2023.xlsx
- Table S3_Total Protein_Da Camara et al_2023.xlsx
