# Supplementary material for: Proteome Analysis of Nicotiana tabacum Cells following Isonitrosoacetophenone Treatment Reveals Defence-Related Responses Associated with Priming
Source: Plants (Basel). 2023 Mar 2;12(5):1137. doi: 10.3390/plants12051137 (PMC10005295; doi:10.3390/plants12051137)
Supplement: Supplementary file 1 [file plants-12-01137-s001.zip › Table S1_Da Camara et al_2023.xlsx]

## Sheet: Table S1
Table S1: Identified adaptation-related proteins from INAP-treated Nicotiana tabacum cells and the TBLASTN identified genes associated with the respective proteins in accordance with the data analysis and bioinformatics validation. Values in treated (T) and control (C) cells highlighted in green and pink indicate up- and down-regulation respectively. For comparative analysis across time points a …
Protein Name	Accession Number	0 h T NIV	0 h T R	8 h C NIV	8 h C R	8 h T NIV	8 h T R	16 h C NIV	16 h C R	16 h T NIV	16 h T R	24 h C NIV	24 h C R	24 h T NIV	24 h T R	Gene Accession Number	Gene Name
Biosynthesis
UDP-glucose:protein transglucosylase-like protein SlUPTG1 1	Q6IV07_SOLLC	14.96	0.7244	15.2	0.2852	16.35	0.8537	15.36	0.2728	15.47	0.4437	15.21	0.3819	15.63	0.6759	XM 016639837.1a	Alpha-1,4-glucan-protein synthase
Phosphoribosylformylglycinamidine cyclo-ligase 1	K4BT02_SOLLC	16.33	-0.041	16.38	-0.1267	16.45	0.2679	16.85	0.9923	16.26	-0.3883	16.49	0.2468	16.36	-0.0865	XM 016582716.1b
Uncharacterized protein 2	M1C547_SOLTU	15.94	0.039	16.15	0.1152	16.37	0.7153	16.4	0.5666	16.27	0.339	16.55	0.3572	16.52	0.541	XM 016633077.1a	Isopentenyl-diphosphate delta-isomerase I
Uncharacterized protein 2	M1C5Y4_SOLTU	15.69	0	15.7	0.0104	16.85	1.1576	16.6	0.9078	15.4	-0.2935	16.29	0.5964	16.1	0.4053	NM 001326080.1	UDP-glucuronic acid decarboxylase 6-like
Uncharacterized protein 1	K4CC89_SOLLC	17.51	-0.0003	17.52	-0.0136	17.11	-0.4308	17.03	-0.5038	16.85	-0.6277	16.97	-0.5303	16.86	-0.618	XM 016625548.1b	Dolichyl-diphosphooligosaccharide-protein glycosyltransferase
Uncharacterized protein 1	K4BVZ4_SOLLC	17.66	-0.0846	17.79	0.1038	17.47	-0.2847	17.28	-0.3637	16.91	-0.7432	17.22	-0.365	17.2	-0.3956	XM 016647169.1b	Dolichyl-diphosphooligosaccharide-protein glycosyltrasnferase
Uncharacterized protein 1	K4CET6_SOLLC (+1)	16.43	0.0193	16.64	0.2224	16.56	0.1505	16.14	-0.2645	15.65	-0.8295	16.22	-0.2122	16.09	-0.3409	XM 016657513.1b	Long chain acyl-CoA synthetase 8-like
Uncharacterized protein 1	K4BNE0_SOLLC	16.92	0.0001	17.44	0.5183	18.04	1.1351	17.77	0.8424	17.75	0.8295	17.63	0.7022	17.88	0.9603	XM 016635583.1a	Alpha-1,4-glucan-protein synthase
Cystathionine gamma-synthase 3	Q9ZPL5_TOBAC	14.53	-0.0023	13.86	-0.667	14.48	-0.0468	14.46	-0.0624	13.95	-0.5716	13.97	-0.5592	14.13	-0.406	AF097180.1	Alpha-1,4-glucan-protein synthase
Defence
Superoxide dismutase [Cu-Zn] 8	SODC_NICPL	15.55	0.1645	15.41	-0.2154	15.34	-0.2189	15.53	0.0094	14.97	-0.6149	15.64	0.0675	15.43	-0.2112	XM 016594235.1a
Annexin 3	Q9XEN8_TOBAC	16.17	-0.0121	16.42	0.2447	16.74	0.5983	16.55	0.4039	16.53	0.3539	16.57	0.4065	16.65	0.4448	NM 001325957.1
Polygalacturonase inhibiting protein 4	C4PG28_9SOLN	17.91	0.0365	17.58	-0.3629	17.62	-0.2532	17.73	-0.1807	17.33	-0.5898	17.71	-0.2071	17.62	-0.3048	XM 016650938.1a	Polygalacturonase inhibitor-like
Uncharacterized protein 1	K4CB31_SOLLC (+1)	17.65	0.023	17.55	-0.112	17.25	-0.4301	17.14	-0.5058	16.69	-0.9824	17.21	-0.4204	16.98	-0.6589	XM 016612767.1a	Transmembrane super family
Uncharacterized protein 1	K4BMV6_SOLLC (+1)	17.6	0.06	17.71	0.1291	17.65	-0.0408	17.04	-0.5184	16.56	-1.0145	17.07	-0.5526	16.86	-0.7539	XM 016581383.1a	Transmembrane super family
Uncharacterized protein 1	K4ASK1_SOLLC	15.97	-0.0001	16.22	0.2471	16.05	0.0834	16.16	0.1961	15.1	-0.866	15.91	-0.0629	15.63	-0.3401	XM 016578137.1a	Callose synthase 9-like
Putative hydroxycinnamoyl transferase 5	B5LAV0_CAPAN (+5)	15.88	-0.0002	16.2	0.3185	16.43	0.548	16.38	0.4928	15.83	-0.05	16.58	0.6956	16.14	0.2577	NM 001325623.1	Shikimate O-hydroxycinnamoyltransferase
DNA and Transcription
Histone H2B 6	A2IBL2_NICBE	17.46	-0.148	17.38	-0.05	17.26	0.0062	17.44	0.1377	16.98	-0.6672	17.69	0.1515	17.2	-0.2691
Histone H2A 2	M1AHQ0_SOLTU	15.34	0.0483	14.39	-0.9398	14.29	-1.0205	14.32	-0.999	13.93	-1.3941	14.43	-0.9539	14.31	-1.0325
Histone H2B 3	H2B_TOBAC	17.73	-0.0176	17.62	-0.0663	17.29	-0.4302	17.55	-0.128	17.08	-0.674	17.93	0.0819	17.46	-0.2388
Transcription elongation factor SPT5 1	K4BT61_SOLLC	17.32	0.0001	17.1	-0.2165	17.25	-0.075	16.71	-0.6086	16.66	-0.6637	16.68	-0.6356	16.83	-0.4923	XM 016577908.1b
Histone-lysine N-methyltransferase, H3 lysine-9 specific SUVH1 3	SUVH1_TOBAC	17.78	0.0155	17.71	-0.05	17.43	-0.3845	17.18	-0.6393	17.62	-0.1416	17.28	-0.5155	17.38	-0.392	NM 001324736.1
Uncharacterized protein 1	K4CZE3_SOLLC	16.89	-0.0001	16.93	0.0384	17.01	0.1194	18.52	1.6317	18.62	1.7399	16.5	-0.3899	17.09	0.2006	XM 016587395.1b	WD repeat-containing protein
Endonuclease 1 1	G3XKQ7_SOLLC (+2)	18.05	0	17.82	-0.2127	17.76	-0.2254	18.15	0.0479	17.42	-0.6299	18.11	-0.0045	17.49	-0.5231	XM 016636178.1a
Uncharacterized protein 1	K4CMV1_SOLLC	15.15	-0.0007	14.77	-0.3733	14.55	-0.5907	14.58	-0.5735	14.43	-0.7152	14.67	-0.4806	14.25	-0.8971	XR 001654730.1b	Replication protein A 70kDa DNA-binding
																XM 016640989.1b
Uncharacterized protein 1	K4AX66_SOLLC (+1)	18.17	-0.101	18.32	0.2211	18.76	0.6383	19.05	0.8229	18.75	0.688	18.58	0.5176	19.52	1.1435	XM 016589310.1b	Pentatricopeptide repeat-containing protein
Growth
Uncharacterized protein 1	K4BLX1_SOLLC	17.05	0.0798	17.13	0.1776	17.04	0.1355	16.92	-0.1061	16.55	-0.6458	16.87	-0.354	16.78	-0.3419	XM 016647000.1b	BONZAI 1-like
																XM 016649340.1b
DWARF1/DIMINUTO 1	Q66YT8_SOLLC	16.87	0.016	16.75	-0.1149	16.62	-0.2324	16.73	-0.1359	16.16	-0.6986	16.46	-0.3872	16.48	-0.3991	XM 016612143.1a	Delta(24)-sterol reductase-like
Translationally-controlled tumor protein homolog 1	K4B111_SOLLC	15.23	0.0012	15.48	0.2485	15.91	0.6774	15.93	0.6933	15.88	0.6467	16.1	0.8669	15.89	0.6512	XM 016654757.1b
Uncharacterized protein 1	K4BGV0_SOLLC	15.74	-0.0011	15.93	0.1903	15.85	0.1096	15.87	0.1247	16.48	0.7373	15.71	-0.0153	15.7	-0.0233	XM 016614569.1b	CDK5RAP3-like protein
Metabolism and Energy
Uncharacterized protein 1	K4BDG0_SOLLC (+2)	15.43	0.3811	15.15	0.1354	15.72	0.3457	15.18	-0.2667	14.9	-0.8572	15.51	-0.1936	15.18	-0.3109	XM 016594393.1b	Very-long-chain 3-oxoacyl-CoA reductase 1-like
																XM 016626206.1b
Uncharacterized protein 2	M1A251_SOLTU	17.77	0.1194	17.64	-0.0169	17.74	-0.3428	17.95	0.1503	17.02	-0.7082	17.77	-0.0265	17.29	-0.3982	XM 016617189.1b	Suberization-associated anionic peroxidase 1-like
Probable pectate lyase P18 1	K4BDF4_SOLLC	15.92	0.0577	15.36	-0.5124	16.05	0.2297	15.8	-0.1882	15.95	-0.0638	15.39	-0.5856	16.23	0.3346	XM 016621815.1b
Uncharacterized protein 1	K4CA36_SOLLC	16.73	0.0018	16.4	-0.3322	16.49	-0.245	16.25	-0.4801	16.3	-0.4356	16.09	-0.6465	16.83	0.0986	XM 016643403.1b	Beta-glucosidase
Uncharacterized protein 1	K4AT35_SOLLC (+2)	15.49	0.0748	15.88	0.3313	15.59	-0.1386	15.64	0.1396	15.55	0.1257	15.55	-0.0452	16.06	0.7346	XM 0166417471a	26S Proteasome non-ATPase
																XM 016629739.1a
Uncharacterized protein 1	K4BNB4_SOLLC	15.19	0	13.88	-1.3158	14.36	-0.8284	14.23	-0.9622	14.56	-0.6287	14.5	-0.6869	14.66	-0.5284	XM 016640126.1a	Pyruvate dehydrogenase E1
Uncharacterized protein 1	K4BWL7_SOLLC	17.65	-0.0003	17.67	0.0186	17.46	-0.19	17.46	-0.1967	16.87	-0.7795	17.43	-0.2265	17.2	-0.4499	XM 016603114.1b	AMP deaminase
Beta-glucosidase 08 1	B5M9E5_SOLLC (+1)	16.56	0.0324	16.76	0.214	16.98	0.457	17.18	0.5948	16.91	0.3101	16.92	0.388	17.01	0.4402	XM 016653075.1b	Glucan endo-1,3-beta-glucosidase-like
Uncharacterized protein 1	K4D943_SOLLC	16	-0.0879	15.66	-0.3206	15.43	-0.4414	15.32	-0.676	15.67	-0.3274	15.39	-0.6293	15.31	-0.6927	XM 016629150.1b	Proteasome-associated protein
Glycylpeptide N-tetradecanoyltransferase 2	M0ZRQ4_SOLTU	14.9	0.1367	15.24	0.2963	15.48	0.6277	15.59	0.7692	15.16	0.1859	15.51	0.5394	15.38	0.4713	XM 016628510.1a
Methylenetetrahydrofolate reductase 1	K4C2P8_SOLLC (+2)	16.42	0.0333	16.9	0.424	16.99	0.6929	16.9	0.4045	16.82	0.4277	16.83	0.3781	16.92	0.4908	XM 016660349.1a
																XM 016660348.1a XM 016660347.1a
Uncharacterized protein 1	K4BA53_SOLLC	15.37	-0.0004	14.86	-0.5109	14.76	-0.6007	15.06	-0.3045	14.8	-0.5692	15.09	-0.2812	14.85	-0.5143	XM 016584249.1a	Haloacid dehalogenase-like hydrolase domain-containing protein 3
Response
Glycine-rich RNA-binding protein 3	B2YKT9_TOBAC	16.85	0.0573	17.15	0.3341	17.24	0.2477	17.1	0.1767	17.29	0.5399	17.16	0.2705	17.47	0.7201
Uncharacterized protein 2	M1B583_SOLTU	15.58	0	15.7	0.1146	15.96	0.3793	15.98	0.4013	15.59	0.0032	16.97	1.3824	16.1	0.5133	XM 016583532.1b	Heat shock cognate protein
Glutathione S-transferase/peroxidase 7	Q5GMM5_CAPCH	17.85	-0.0135	18.45	0.5967	18.21	0.3439	18.54	0.6742	18.59	0.7494	18.47	0.6044	18.58	0.7423	NM 001325348.1b
Probable glutathione S-transferase 3	GSTX4_TOBAC	16.68	0	17.19	0.5178	17.45	0.7771	17.26	0.5817	17.21	0.5337	17.36	0.6874	17.24	0.5623	NM 001325348.1
Uncharacterized protein 2	M1B670_SOLTU	17.66	0	18.55	0.8874	18.54	0.8791	18.48	0.8228	18.27	0.6102	18.17	0.5058	18.61	0.9498	NM 001325348.1b	Glutathione S-transferase
Putative methyltransferase 2	A4UV20_SOLTU (+3)	16.17	0.1486	16.14	0.0125	16.18	-0.1956	15.95	-0.368	15.74	-0.6552	15.92	0.0112	15.82	-0.3406	NM 001324795.1
																LC052785.1
Glutathionine S-transferase (Fragment) 3	Q8W1L4_TOBAC	15.41	0.0847	15.93	0.6055	16.31	0.8534	16.14	0.7139	15.82	0.3955	16	0.4283	16.01	0.6632
Serine hydroxymethyltransferase 1	K4DHM2_SOLLC	16.28	0.1271	16	-0.336	16.38	0.1054	16.85	0.8433	16.62	-0.4542	16.05	-0.0196	15.99	-0.3634	XM 016647293.1a
Uncharacterized protein 2	M1C4X5_SOLTU	16.21	0.142	16.15	-0.067	15.94	-0.2404	15.96	-0.2618	15.5	-0.7816	15.64	-0.5688	15.43	-0.7779	XM 016650151.1b XM 016650150.1b	Probable methyltransferase
Signalling
Uncharacterized protein 2	M1BNI9_SOLTU	17.94	0.0296	18.18	0.2597	17.91	0.0051	17.7	-0.2652	17.34	-0.6116	17.53	-0.3647	17.63	-0.3508	AB079020.1b	Ras-related protein RAB8-1
Uncharacterized protein 1	K4BTJ3_SOLLC (+1)	15.18	0.0706	15.15	-0.0145	15.02	-0.138	14.82	-0.3968	14.6	-0.6684	14.85	-0.3287	14.85	-0.3024	NM 001324860.1 L29276.1	Rab 7
Beta-tubulin 9	Q676U1_NICAT	17.41	-0.0148	17.81	0.4396	18	0.5972	17.68	0.2452	17.52	0.1507	17.68	0.2141	17.56	0.1806	NM 001325510.1
																KP316400.1
Ras-related GTP-binding protein 3	Q40569_TOBAC	15.47	-0.0869	15.69	0.1255	15.44	-0.0056	15.16	-0.285	14.74	-0.7619	14.95	-0.4691	14.98	-0.4523	NM 001325922.1 X72212.1
Calcium-dependent protein kinase 3	O81390_TOBAC	16.2	0.1878	16.14	0.0667	15.93	-0.271	16.03	-0.243	15.73	-0.5903	16.13	-0.2162	15.88	-0.2805	NM 001324640.1 AF072908.1
Uncharacterized protein 2	M1B9Y5_SOLTU	17.43	0.0688	17.54	0.1411	17.38	-0.1127	17.26	-0.3159	16.83	-0.6021	17.1	-0.2946	17.22	-0.1914	XM 016620909.1b	Inactive receptor kinase
Calcium ATPase 6	D5JXY5_NICBE	18.29	-0.059	18.08	-0.2088	18.13	-0.1311	17.59	-0.6757	17.46	-0.892	17.6	-0.6566	17.72	-0.5798	XM 016639687.1a
Uncharacterized protein 1	K4BXD4_SOLLC (+1)	17.66	0	18.46	0.8003	18.69	1.0315	18.33	0.6645	18.57	0.9092	18.48	0.8187	18.33	0.6711	X97913.1	Protein phosphatase 2A
14-3-3-like protein 2	14331_SOLTU (+2)	14.09	0	14.58	0.4911	14.7	0.6186	15.1	1.0162	14.07	-0.0198	14.95	0.8644	14.79	0.7027	NM 001326233.1
Alpha subunit of SnRK1 10	M1LH79_9SOLN	16.45	-0.0001	16.86	0.4128	17.25	0.8046	16.77	0.321	16.57	0.1248	16.79	0.341	16.61	0.1654	XM 016633060.1a
Uncharacterized protein 2	M1B0H4_SOLTU	15.83	0.0003	15.92	0.0913	15.54	-0.2893	15.76	-0.0767	15.17	-0.6615	15.31	-0.5264	15.25	-0.5793	XM 016655317.1b	Inactive leucine-rich repeat receptor-like protein kinase
Uncharacterized protein 1	K4BY25_SOLLC (+1)	15.82	0	15.49	-0.3249	15.46	-0.3602	15.1	-0.722	14.8	-1.0243	15.22	-0.6036	15.18	-0.6449	XM 016641407.1a	ARF quanine-nucleotide exchange factor GNOM-like
Phospholipase D 1	K4BAK2_SOLLC	15.1	-0.0028	15.42	0.3168	15.72	0.6225	15.07	-0.0347	13.97	-1.1295	14.33	-0.78	14.55	-0.5589	XM 016601192.1b	Ras-Related protein RAB8-1
Translation
DnaJ-like protein 1	Q9M7M2_SOLLC	17.34	0	17.05	-0.3223	16.96	-0.359	16.62	-0.7401	17.09	-0.2393	16.97	-0.3362	17.18	-0.161	XM 016656815.1b
Uncharacterized protein 1	K4B3R6_SOLLC	18.53	0.0079	18.45	-0.0511	18.95	0.3558	18.16	-0.3714	18.81	0.2907	17.79	-0.6998	18.93	0.3882
Peptidyl-prolyl cis-trans isomerase 5	B1PDK0_CAPAN	17.54	0	17.8	0.2543	17.93	0.3887	17.6	0.0582	18.17	0.6249	17.91	0.3701	17.74	0.195	XM 016614927.1b
Uncharacterized protein 1	K4CTI0_SOLLC	15.48	-0.0265	15.05	-0.8296	15.09	-0.4657	15.3	-0.1802	15.04	-1.1441	15.95	1.4774	15.54	0.0541	XM 016601329.1b XM 016601327.1b	RuBisCo large subunit-binding protein subunit alpha
Uncharacterized protein 2	M1D6P7_SOLTU	13.68	0.9495	14.43	0.8332	14.55	0.7849	14.16	0.2715	14.14	0.253	14.08	0.3399	14.39	0.6588	XM 016610175.1b	DUF21 domain-containing protein
Uncharacterized protein 1	K4CQP7_SOLLC (+1)	16.34	-0.0001	16.08	-0.292	16.16	-0.2299	16.02	-0.2401	15.4	-0.9296	16.03	-0.2557	15.84	-0.4934	XM 016632780.1b	ER membrane protein complex
Uncharacterized protein 2	M0ZUF8_SOLTU	17.03	0	16.96	-0.0686	16.73	-0.3053	16.48	-0.5502	17.07	0.0386	16.43	-0.6034	16.61	-0.4206
Uncharacterized protein 1	K4CQM9_SOLLC (+2)	17.66	-0.0001	17.7	0.0374	17.2	-0.4609	17.24	-0.423	16.9	-0.7615	17.19	-0.4668	17.1	-0.5625	XM 016589239.1b	Peptidyl-prolyl cis-trans isomerase
Transport
Clathrin heavy chain 1	K4C1T2_SOLLC	16.46	-0.0438	16.46	0.0694	16.28	-0.1524	16.06	-0.3504	15.85	-0.6053	16.19	-0.3003	15.95	-0.5299	XM 016641028.1a	Clathrin heavy chain 1
Plasma membrane ATPase 4 8	PMA4_NICPL	17.18	-0.0191	17.44	0.1641	17.21	-0.0222	16.68	-0.4182	16.45	-0.7287	16.47	-0.5708	16.79	-0.4368	XM 016619330.1a
Uncharacterized protein 2	M1D6E0_SOLTU	17.19	-0.0111	17.42	0.1743	17.22	-0.0528	16.79	-0.3868	16.5	-0.6669	16.69	-0.502	16.8	-0.3679	XM 016602228.1a	ATPase 2
Pleiotropic drug resistance protein 1 8	PDR1_NICPL	16.77	0.1165	17.01	0.3281	16.72	-0.0865	16.46	-0.3339	15.81	-1.0468	16.41	-0.393	16.34	-0.3914	XM 016622655.1a
Uncharacterized protein 1	K4BEI4_SOLLC (+1)	16.97	0.1351	17.15	0.166	16.85	-0.1408	16.61	-0.34	15.81	-1.232	16.44	-0.526	16.31	-0.6916	XM 016583649.1a XM 016583648.1a	ERDJ2A-like
Uncharacterized protein 1	K4B7P7_SOLLC (+1)	18.16	0.1081	18.28	0.2329	17.91	-0.202	17.44	-0.7821	17.25	-0.9358	17.49	-0.8407	17.57	-0.6037
Uncharacterized protein 1	K4CIH6_SOLLC	16.82	0.0009	16.92	0.0932	16.7	-0.1219	16.4	-0.425	16.16	-0.6657	16.13	-0.6918	16.29	-0.5358	XM 016615378.1b	ABC transporter C
Uncharacterized protein 1	K4BLQ0_SOLLC (+5)	17.77	0.0311	18.31	0.6178	18.01	0.2768	17.42	-0.3768	17.21	-0.5978	17.24	-0.617	17.76	0.0111	NM 001325218.1	Pyrophosphate energized vacuolar membrane proton pump like
Uncharacterized protein 1	K4C3V9_SOLLC	17.55	-0.0485	17.47	-0.1025	17.48	-0.1106	17.13	-0.4219	16.8	-0.7058	17.02	-0.5117	17.09	-0.4571	XM 016621806.1b XM 016621805.1b	ABC Transporter B
Uncharacterized protein 1	K4BVD9_SOLLC	15.26	-0.139	15.51	0.0803	15.28	-0.0081	15.57	0.2795	15.33	-0.5486	16.03	2.4174	15.99	0.7632
Uncharacterized protein 1	K4CGZ3_SOLLC	17.67	0.0195	17.59	-0.0682	17.61	-0.0717	17.33	-0.3546	17.07	-0.5885	17.27	-0.4241	17.24	-0.432	XM 016628742.1b	Proton pump-interactor 1-like
Reticulon-like protein 2	M0ZGB8_SOLTU	17.56	-0.0004	17.54	-0.0181	17.68	0.1099	17.12	-0.4438	16.82	-0.7575	17.17	-0.4014	17.55	-0.0279	XM 016611959.1b
Uncharacterized protein 2	M1D7X5_SOLTU	16.59	0.1969	16.33	-0.2714	15.98	-0.6623	16.3	-0.3508	16.06	-0.5919	16.43	-0.1194	16.29	-0.3381
Uncharacterized protein 2	M1A6L5_SOLTU	17.46	0.0007	17.44	-0.0206	17.46	-0.0058	17.08	-0.3826	16.56	-0.8994	16.77	-0.6961	17.05	-0.4192	XM 016594803.1a	Synaptotagmin-1-like
Clathrin heavy chain 1	K4C5S4_SOLLC	17.29	0.085	17.02	-0.2355	17.19	-0.1655	16.86	-0.4888	16.52	-0.7275	16.8	-0.4753	16.59	-0.7274	XM 016613710.1a
Uncharacterized protein 1	K4B9A8_SOLLC (+1)	17.83	-0.0011	17.95	0.1765	17.51	-0.2828	17.51	-0.374	17.18	-0.6335	17.7	-0.237	17.37	-0.481	XM 016637970.1b	Secretory carrier-associated membrane protein
Uncharacterized protein 1	K4CIM3_SOLLC (+2)	14.52	0.45	14.62	0.111	14.54	0.0347	14.55	0.0054	14.07	-0.4917	14.64	0.0143	14.02	-0.6318	XM 016622951.1b	Protein transport protein SEC16B
Unclassified
CYP73A47v1 3	A1XEL1_TOBAC (+1)	16.48	0.0162	16.55	0.0643	16.41	-0.0024	16.21	-0.3031	15.82	-0.6354	16.12	-0.375	16.24	-0.2925	NM 001326168.1
Uncharacterized protein 2	M1BY87_SOLTU	17.73	0	17.37	-0.349	17.26	-0.4506	17.57	-0.1251	17.91	0.1321	18.02	0.2907	17.16	-0.6044
Uncharacterized protein 1	K4D318_SOLLC (+1)	16.34	-0.038	16.66	0.2872	16.93	0.6013	16.83	0.4619	16.94	0.6478	16.92	0.5814	17.05	0.7233
Uncharacterized protein 2	M1CZK1_SOLTU	17.42	-0.0758	16.96	-0.3554	16.8	-0.5558	16.89	-0.4857	17.03	-0.4197	17.11	-0.3439	16.79	-0.7197
Uncharacterized protein 1	K4CC52_SOLLC (+1)	17.23	0.033	16.99	-0.2422	16.59	-0.6617	16.68	-0.5852	16.85	-0.3923	17.16	-0.0333	17.06	-0.1583
Uncharacterized protein 1	K4AX33_SOLLC	15.94	-0.2291	15.58	-0.4389	15.55	-0.3394	15.56	-0.3107	15.32	-0.6461	15.74	-0.2249	15.33	-0.4997
Uncharacterized protein 1	K4CF51_SOLLC	16.59	-0.1398	16.52	-0.1663	16.6	-0.0397	16.81	0.2084	16.38	-0.252	17.05	1.1736	16.6	0.011
Uncharacterized protein 2	M1A2V9_SOLTU	14.35	-0.098	14.41	-0.8612	14.48	-0.0331	14.88	0.887	13.88	-0.6872	14.9	1.8048	14.57	0.4663	XM 016614653.1b
Uncharacterized protein 1	K4D0K3_SOLLC	14.67	-0.1657	14.68	-0.8968	14.53	-0.1236	15.31	1.9464	14.5	-0.2209	15	0.4662	14.7	-0.1645
Uncharacterized protein 1	K4D9S0_SOLLC	16.02	0	15.81	-0.213	16.2	0.1821	16.43	0.4118	16.04	0.0161	16.78	0.7545	16.21	0.1848
CYP98A33v1 3	A1XEI4_TOBAC (+1)	17.38	0	17.98	0.5948	17.55	0.1721	17.22	-0.1611	16.82	-0.5648	17.65	0.2711	17.1	-0.284	NM 001326128.1
Uncharacterized protein 2	M1BG02_SOLTU (+1)	17.95	0.0001	17.88	-0.0708	17.65	-0.3015	17.14	-0.8074	17.49	-0.4632	17.34	-0.6053	17.39	-0.5601
a Predicted or putative proteins, b 70% Identity gene hit proteins 1 OS: Solanum lycopersicum 2 OS: Solanum tuberosum 3 OS: Nicotiana tabacum 4 OS: Solanum torvum 5 OS:Capsicum annuum 6 OS: Nicotiana benthamiana 7 OS: Capsicum chinense 8 OS: Nicotiana plumbaginifolia 9 OS: Nicotiana attenuata 10 OS: Solanum berthaultii
