# Supplementary material for: Proteome Analysis of Nicotiana tabacum Cells following Isonitrosoacetophenone Treatment Reveals Defence-Related Responses Associated with Priming
Source: Plants (Basel). 2023 Mar 2;12(5):1137. doi: 10.3390/plants12051137 (PMC10005295; doi:10.3390/plants12051137)
Supplement: Supplementary file 1 [file plants-12-01137-s001.zip › Table S2_Da Camara et al_2023.xlsx]

## Sheet: Table S2
Table S2: Identified basic functionality proteins in INAP-treated Nicotiana tabacum cell suspensions using a 1.5 fold threshold, and the TBLASTN identified genes associated with the respective proteins in accordance with the data analysis and bioinformatics validation. For comparative analysis across time points a threshold of 1.5 fold of the set normalised intensity values (NIV), reported as med…
Protein Name	Accession Number	0 h T NIV	0 h T R	8 h C NIV	8 h C R	8 h T NIV	8 h T R	16 h C NIV	16 h C R	16 h T NIV	16 h T R	24 h C NIV	24 h C R	24 h T NIV	24 h T R	Gene Accession Number	Gene Name
Chloroplast
Biosynthesis
Uncharacterized protein 2	M0ZJD3_SOLTU	16.38	0.0251	16.84	0.4793	16.93	0.5531	17.07	0.6602	16.98	0.6044	17.1	0.6902	16.91	0.5384	XM 016615050.1a	Diaminopimelate decarboxylase 1
Uncharacterized protein 1	K4D5G8_SOLLC	16.29	-0.0001	16.55	0.2548	17.16	0.8686	16.54	0.2425	16.86	0.5651	16.49	0.1919	16.9	0.603	XM 016620880.1a	Phospho-dehydro-3-deoxyheptonate aldolase
Metabolism and Energy
Tobacco pre-pro-cysteine proteinase3	Q43579_TOBAC (+2)	15.63	0.0483	15.76	0.1545	15.76	0.1252	16.25	0.5599	15.66	0.045	16.39	0.7225	15.98	0.3337	Z13959.1
DNA and Transcription
Uncharacterized protein 1	K4D681_SOLLC	17.34	0.0248	16.89	-0.5315	17.13	-0.2573	17.14	-0.1357	16.61	-0.813	17.2	-0.0944	16.79	-0.4677	XM 016607767.1b	Sister chromatid cohesion protein
Mitochondria
Defence
Superoxide dismutase [Mn] 8	SODM_NICPL	17.22	-0.0776	17.59	0.3268	17.68	0.5432	17.69	0.5213	17.62	0.405	17.63	0.4607	17.92	0.6827	XM 016657042.1a
Metabolism and Energy
Glycine dehydrogenase [decarboxylating] 2	GCSP_SOLTU (+2)	16.94	0.0565	17.48	0.4825	17.49	0.5483	17.27	0.306	17.48	0.5626	17.09	0.128	17.52	0.5879	XM 016601634.1a
NAD-dependent isocitrate dehydrogenase 3	Q9ZNX1_TOBAC	16.65	-0.0138	16.84	0.1406	17.22	0.6125	17.22	0.6428	16.79	0.1428	17.11	0.4785	16.97	0.2434	NM 001325345.1
Aspartate aminotransferase 1	K4CG60_SOLLC	17.25	0.048	17.64	0.3661	17.75	0.5079	17.64	0.3341	17.74	0.539	17.81	0.5098	17.82	0.6126	XM 016642299.1a
Uncharacterized protein 1	K4BNB4_SOLLC	15.19	0	13.88	-1.3158	14.36	-0.8284	14.23	-0.9622	14.56	-0.6287	14.5	-0.6869	14.66	-0.5284	XM 016640126.1a	Pyruvate dehydrogenase E1
Cytochrome c oxidase subunit 2 3	Q5MA02_TOBAC	17.16	-0.0956	17.54	0.2313	17.19	-0.0008	16.67	-0.498	16.16	-0.7512	16.83	-0.2843	16.59	-0.5548
Uncharacterized protein 1	K4C411_SOLLC	17.32	-0.0003	17.24	-0.0786	17.42	0.102	17.47	0.1452	17.33	0.0059	19.06	1.7438	17.56	0.2369
Uncharacterized protein 1	K4C412_SOLLC	16.06	-0.0005	15.4	-0.5711	15.89	-0.218	15.57	-0.3765	15.76	-0.358	15.83	-0.2793	15.49	-0.5922	XM 016617152.1a	Fumarate hydratase 1
Response
Mitochondrial small heat shock protein 5	D9IAX1_CAPAN (+1)	17.73	-0.1153	17.36	-0.4397	17.45	-0.2295	17.57	-0.221	16.91	-0.7339	17.5	-0.2544	17.34	-0.3269
Uncharacterized protein 2	M0ZUV5_SOLTU	15.8	-0.0477	16.05	0.2595	15.66	-0.1694	15.4	-0.3927	14.99	-0.8109	15.31	-0.4864	15.41	-0.3534	XM 016634781.1b	Cytochrome P450
Uncharacterized protein 1	K4BTZ3_SOLLC (+2)	18.11	0.07	17.45	-0.6274	17.67	-0.5154	17.63	-0.6561	17.1	-0.9732	17.4	-0.7152	17.22	-0.8629
Signalling
Uncharacterized protein 1	K4CBD5_SOLLC	16.72	-0.2734	16.34	-0.3724	16.31	-0.3695	16.33	-0.3932	16.03	-0.6373	15.99	-0.7205	16.33	-0.3494	XM 016627486.1a	ADP ribosylation factor 1
Transport
ATP synthase protein MI25 3	MI25_TOBAC (+1)	18.48	0.0614	18.8	0.4023	18.55	0.0508	17.8	-0.7067	17.31	-1.1689	17.88	-0.6921	17.89	-0.5825	X06310.1b	ORF 25
Ribosome
Translation
40S ribosomal protein S24 1	K4CAS8_SOLLC (+2)	16.97	0.0313	16.64	-0.3574	16.43	-0.5502	16.56	-0.3792	16.02	-0.9475	16.54	-0.443	16.39	-0.5717
40S ribosomal protein S25 1	RS25_SOLLC	18.4	-0.0627	18.12	-0.3053	17.98	-0.4332	18.08	-0.3425	17.62	-0.7508	18.29	-0.0803	17.89	-0.4752
60S ribosomal protein L23a 3	RL23A_TOBAC	18.23	-0.1114	17.75	-0.4546	17.81	-0.405	17.63	-0.5577	17.4	-1.0112	17.66	-0.5468	17.48	-0.6648
60S ribosomal protein L36 1	K4AZJ7_SOLLC (+2)	18.01	0.0222	17.63	-0.3537	17.46	-0.5426	17.42	-0.5782	17.21	-0.8329	17.65	-0.3678	17.34	-0.6823
Uncharacterized protein 1	K4D2A4_SOLLC (+1)	17.02	0.0153	17.44	0.4632	17.78	0.7716	17.69	0.6532	17.72	0.7093	17.65	0.5336	17.82	0.8483	XM 016638109.1a	40S ribosomal S5-like
Uncharacterized protein 1	K4DEQ8_SOLLC (+1)	16.77	-0.0133	17.05	0.2548	17.17	0.3825	17.08	0.3971	17.38	0.6444	17.09	0.3414	17.43	0.6805
Uncharacterized protein 1	K4CND1_SOLLC (+3)	16.75	0.0065	16.45	-0.2897	16.15	-0.591	16.16	-0.5875	16.36	-0.3899	16.47	-0.2712	16.39	-0.3612
40S ribosomal protein S12 1	K4BIA5_SOLLC (+1)	16.33	-0.2105	16.54	0.2075	16.63	0.234	16.72	0.4563	16.74	0.4668	16.91	0.8078	16.88	0.5878
a Predicted or putative proteins, b 70% Identity gene hit proteins 1 OS: Solanum lycopersicum 2 OS: Solanum tuberosum 3 OS: Nicotiana tabacum 4 OS: Solanum torvum 5 OS:Capsicum annuum 6 OS: Nicotiana benthamiana 7 OS: Capsicum chinense 8 OS: Nicotiana plumbaginifolia 9 OS: Nicotiana attenuata 10 OS: Solanum berthaultii
