# Supplementary material for: Proteome Analysis of Nicotiana tabacum Cells following Isonitrosoacetophenone Treatment Reveals Defence-Related Responses Associated with Priming
Source: Plants (Basel). 2023 Mar 2;12(5):1137. doi: 10.3390/plants12051137 (PMC10005295; doi:10.3390/plants12051137)
Supplement: Supplementary file 1 [file plants-12-01137-s001.zip › Table S3_Total Protein_Da Camara et al_2023.xlsx]

## Sheet: Samples Report for 394_TobaccoS
394_TobaccoStd_02_Edited, Samples report created on 02/02/2023
Experiment: 394_TobaccoStd_02_Edited
	Peak List Generator: unknown
		Version: unknown
		Charge States Calculated: unknown
		Deisotoped: unknown
		Textual Annotation: unknown
	Database Set: 1 Database
		Database Name: the UniProtSolan_20140120 database
			Version: unknown
			Taxonomy: All Entries
			Number of Proteins: 109135
		Does database contain common contaminants?: unknown
	Search Engine Set: 1 Search Engine
		Search Engine: Mascot
			Version: 2.5.1
			Samples: All Samples
			Fragment Tolerance: 0.020 Da (Monoisotopic)
			Parent Tolerance: 20 PPM (Monoisotopic)
			Fixed Modifications: +46 on C (Methylthio), +304 on Kn (iTRAQ8plex)
			Variable Modifications: -18 on n (Glu->pyro-Glu), -17 on n (Gln->pyro-Glu), +1 on NQ (Deamidated), +16 on M (Oxidation), +304 on Y (iTRAQ8plex)
			Database: the UniProtSolan_20140120 database (unknown version, 109135 entries)
			Digestion Enzyme: Trypsin
			Max Missed Cleavages: 2
			Probability Model:
				Mudpit_test_search (F001778): LFDR Model, Classifier data: Bayes, Good (50%) m:41.5/s:11.8 m:33.4/s:2.39 m:NA m:31.5/s:17.3, Bad (50%) m:8.65/s:5.57 m:31.5/s:2.98 m:NA m:3.86/s:4.46 [all charge states]
	Scaffold: Version: Scaffold_4.4.8
		Modification Metadata Set: 1599 modifications
			Source: C:\Program Files\Scaffold 4\parameters\unimod.xml
			Comment:
		Protein Grouping Strategy: Experiment-wide grouping with binary peptide-protein weights
		Peptide Thresholds: 72.0% minimum
		Protein Thresholds: 87.0% minimum and 2 peptides minimum
		Peptide FDR: 0.1% (Decoy)
		Protein FDR: 0.7% (Decoy)
		GO Annotation Source(s):
394_TobaccoStd_02_Edited	Displaying:Protein Identification Probability							Isobaric Tag Samples
#	Visible?	Starred?	Identified Proteins (1530)	Accession Number	Molecular Weight	Protein Grouping Ambiguity	Taxonomy	394_Tobacco
1	TRUE	Empty	Heat shock protein 70-3 OS=Nicotiana tabacum GN=HSP70-3 PE=3 SV=1	Q67BD0_TOBAC	71 kDa	TRUE	unknown	1
2	TRUE	Empty	Molecular chaperone Hsp90-3 (Fragment) OS=Nicotiana benthamiana PE=1 SV=1	D0EJY9_NICBE (+1)	80 kDa	TRUE	unknown	1
3	TRUE	Empty	Glyceraldehyde 3-phosphate dehydrogenase OS=Nicotiana langsdorffii x Nicotiana sanderae PE=1 SV=1	B3F8I0_NICLS	37 kDa	TRUE	unknown	1
4	TRUE	Empty	Enolase OS=Nicotiana tabacum PE=1 SV=1	C5J0G6_TOBAC	48 kDa	TRUE	unknown	1
5	TRUE	Empty	Uncharacterized protein OS=Solanum lycopersicum GN=Solyc03g083440.2 PE=4 SV=1	K4BIC0_SOLLC	244 kDa	TRUE	unknown	1
6	TRUE	Empty	Elongation factor 1-alpha OS=Nicotiana paniculata GN=NpeEF1A PE=2 SV=1	Q9ZWH9_NICPA	49 kDa	TRUE	unknown	1
7	TRUE	Empty	Methionine synthase OS=Nicotiana attenuata PE=2 SV=1	S6A7M3_NICAT	85 kDa	TRUE	unknown	1
8	TRUE	Empty	ADH-like UDP-glucose dehydrogenase OS=Nicotiana tabacum PE=2 SV=1	Q6IVK8_TOBAC	41 kDa	TRUE	unknown	1
9	TRUE	Empty	Uncharacterized protein OS=Solanum lycopersicum GN=Solyc05g053470.2 PE=3 SV=1	K4C227_SOLLC	61 kDa	TRUE	unknown	1
10	TRUE	Empty	ATP synthase subunit beta, mitochondrial OS=Nicotiana plumbaginifolia GN=ATPB PE=1 SV=1	ATPBM_NICPL	60 kDa	TRUE	unknown	1
11	TRUE	Empty	ATP synthase subunit alpha OS=Nicotiana tabacum GN=atp1 PE=1 SV=2	Q5M9V4_TOBAC	55 kDa	TRUE	unknown	1
12	TRUE	Empty	Pyruvate kinase OS=Solanum lycopersicum GN=Solyc10g083720.1 PE=3 SV=1	K4D3F8_SOLLC	57 kDa	TRUE	unknown	1
13	TRUE	Empty	Adenosylhomocysteinase (Fragment) OS=Nicotiana tabacum GN=SAHH3 PE=1 SV=1	A1KYB1_TOBAC	53 kDa	TRUE	unknown	1
14	TRUE	Empty	Peroxidase OS=Nicotiana tabacum GN=NtPOX1 PE=2 SV=1	Q50LG5_TOBAC	39 kDa	TRUE	unknown	1
15	TRUE	Empty	Sucrose synthase OS=Nicotiana langsdorffii x Nicotiana sanderae PE=1 SV=1	B3F8H6_NICLS	92 kDa	TRUE	unknown	1
16	TRUE	Empty	Uncharacterized protein OS=Solanum lycopersicum GN=Solyc08g062920.2 PE=4 SV=1	K4CL75_SOLLC	92 kDa	TRUE	unknown	1
17	TRUE	Empty	UDP-glucose pyrophosphorylase (Fragment) OS=Nicotiana tabacum GN=NtUGPase PE=2 SV=1	Q8W3Z7_TOBAC	41 kDa	TRUE	unknown	1
18	TRUE	Empty	14-3-3 h-1 protein OS=Nicotiana tabacum GN=14-3-3 h-1 PE=2 SV=1	Q75ZD6_TOBAC (+1)	29 kDa	TRUE	unknown	1
19	TRUE	Empty	Uncharacterized protein OS=Solanum lycopersicum GN=Solyc09g075450.2 PE=3 SV=1	K4CVC2_SOLLC	53 kDa	TRUE	unknown	1
20	TRUE	Empty	Alpha tubulin OS=Capsicum annuum PE=2 SV=1	A4ZYP1_CAPAN (+7)	50 kDa	TRUE	unknown	1
21	TRUE	Empty	Phosphoglycerate kinase, cytosolic OS=Nicotiana tabacum PE=1 SV=1	PGKY_TOBAC	42 kDa	TRUE	unknown	1
22	TRUE	Empty	Luminal-binding protein 5 OS=Nicotiana tabacum GN=BIP5 PE=2 SV=1	BIP5_TOBAC	74 kDa	TRUE	unknown	1
23	TRUE	Empty	2,3-bisphosphoglycerate-independent phosphoglycerate mutase OS=Nicotiana tabacum PE=1 SV=1	PMGI_TOBAC	61 kDa	TRUE	unknown	1
24	TRUE	Empty	Uncharacterized protein OS=Solanum lycopersicum GN=Solyc03g078400.2 PE=3 SV=1	K4BHR9_SOLLC (+1)	42 kDa	TRUE	unknown	1
25	TRUE	Empty	Histone H2B OS=Nicotiana benthamiana GN=H2b PE=2 SV=1	A2IBL2_NICBE	16 kDa	TRUE	unknown	1
26	TRUE	Empty	Uncharacterized protein OS=Solanum tuberosum GN=PGSC0003DMG400028839 PE=3 SV=1	M1CTC4_SOLTU	69 kDa	TRUE	unknown	1
27	TRUE	Empty	Vacuolar H+-ATPase B subunit OS=Nicotiana tabacum PE=1 SV=1	Q9M5Z8_TOBAC	54 kDa	TRUE	unknown	1
28	TRUE	Empty	Uncharacterized protein OS=Solanum tuberosum GN=PGSC0003DMG402031379 PE=3 SV=1	M1D3Q1_SOLTU	94 kDa	TRUE	unknown	1
29	TRUE	Empty	Tobacco nucleolin OS=Nicotiana tabacum GN=NNF1 PE=1 SV=1	Q8LNZ4_TOBAC	65 kDa		unknown	1
30	TRUE	Empty	Uncharacterized protein OS=Solanum lycopersicum GN=Solyc03g118020.2 PE=4 SV=1	K4BLV3_SOLLC	105 kDa	TRUE	unknown	1
31	TRUE	Empty	Ubiquitin OS=Solanum lycopersicum PE=4 SV=1	Q40164_SOLLC	60 kDa	TRUE	unknown	1
32	TRUE	Empty	Uncharacterized protein OS=Solanum tuberosum GN=PGSC0003DMG400010677 PE=3 SV=1	M1AQ31_SOLTU	73 kDa	TRUE	unknown	1
33	TRUE	Empty	Uncharacterized protein OS=Solanum lycopersicum GN=Solyc10g085020.1 PE=3 SV=1	K4D3T6_SOLLC	51 kDa	TRUE	unknown	1
34	TRUE	Empty	2-alkenal reductase (NADP(+)-dependent) OS=Nicotiana tabacum GN=DBR PE=1 SV=1	DBR_TOBAC	38 kDa	TRUE	unknown	1
35	TRUE	Empty	Uncharacterized protein OS=Solanum lycopersicum GN=Solyc06g007360.2 PE=3 SV=1	K4C3B9_SOLLC (+2)	30 kDa	TRUE	unknown	1
36	TRUE	Empty	Elongation factor 1 gamma-like protein OS=Nicotiana tabacum PE=1 SV=1	B2LT58_TOBAC	48 kDa	TRUE	unknown	1
37	TRUE	Empty	Cytosolic aconitase OS=Nicotiana tabacum GN=ACO PE=1 SV=1	Q9FVE9_TOBAC	98 kDa	TRUE	unknown	1
38	TRUE	Empty	Plastid transketolase OS=Nicotiana tabacum PE=1 SV=1	C3RXI5_TOBAC	80 kDa	TRUE	unknown	1
39	TRUE	Empty	Alanine aminotransferase OS=Capsicum annuum GN=AlaAT PE=2 SV=1	Q6VEJ5_CAPAN	53 kDa	TRUE	unknown	1
40	TRUE	Empty	Beta-D-glucan exohydrolase OS=Nicotiana tabacum PE=2 SV=1	O82151_TOBAC	68 kDa	TRUE	unknown	1
41	TRUE	Empty	Putative spindle disassembly related protein CDC48 OS=Nicotiana tabacum PE=1 SV=1	Q1G0Z1_TOBAC	90 kDa	TRUE	unknown	1
42	TRUE	Empty	Uncharacterized protein OS=Solanum lycopersicum GN=Solyc08g062800.2 PE=4 SV=1	K4CL64_SOLLC (+5)	47 kDa	TRUE	unknown	1
43	TRUE	Empty	Uncharacterized protein OS=Solanum lycopersicum GN=LOC544050 PE=3 SV=1	K4D925_SOLLC (+5)	42 kDa	TRUE	unknown	1
44	TRUE	Empty	GDP dissociation inhibitor OS=Nicotiana tabacum GN=GDI PE=2 SV=1	O22402_TOBAC	50 kDa	TRUE	unknown	1
45	TRUE	Empty	Chilling-responsive protein OS=Nicotiana tabacum PE=2 SV=1	B6RCM0_TOBAC	36 kDa		unknown	1
46	TRUE	Empty	Putative cytosolic cysteine synthase 7 OS=Nicotiana tabacum GN=oas7 PE=2 SV=1	Q3LAG5_TOBAC (+2)	34 kDa	TRUE	unknown	1
47	TRUE	Empty	Phosphoglycerate kinase OS=Nicotiana benthamiana PE=2 SV=1	E5LLE7_NICBE (+1)	50 kDa	TRUE	unknown	1
48	TRUE	Empty	Malate dehydrogenase OS=Nicotiana tabacum GN=MD1 PE=1 SV=1	MDH_TOBAC	35 kDa	TRUE	unknown	1
49	TRUE	Empty	Ribosomal protein L3A OS=Nicotiana tabacum GN=RPL3A PE=1 SV=1	Q6TKR0_TOBAC	44 kDa	TRUE	unknown	1
50	TRUE	Empty	Uncharacterized protein OS=Solanum lycopersicum GN=Solyc01g028810.2 PE=3 SV=1	K4AV63_SOLLC (+1)	63 kDa	TRUE	unknown	1
51	TRUE	Empty	Heat shock protein 90 OS=Nicotiana tabacum GN=NtHsp90er-2 PE=2 SV=1	G9MD87_TOBAC	93 kDa	TRUE	unknown	1
52	TRUE	Empty	Uncharacterized protein OS=Solanum lycopersicum GN=Solyc11g039830.1 PE=4 SV=1	K4D7V9_SOLLC	82 kDa	TRUE	unknown	1
53	TRUE	Empty	Phospholipase D alpha 1 OS=Nicotiana tabacum GN=PLD1 PE=1 SV=2	PLDA1_TOBAC	92 kDa	TRUE	unknown	1
54	TRUE	Empty	26S proteasome ATPase regulatory subunit 6 OS=Nicotiana tabacum GN=RPT6 PE=2 SV=1	L7UU40_TOBAC	47 kDa	TRUE	unknown	1
55	TRUE	Empty	2-Cys peroxiredoxin (Fragment) OS=Nicotiana benthamiana PE=2 SV=1	R9W4N2_NICBE	26 kDa	TRUE	unknown	1
56	TRUE	Empty	Clathrin heavy chain OS=Solanum lycopersicum GN=Solyc05g052510.2 PE=3 SV=1	K4C1T2_SOLLC	193 kDa	TRUE	unknown	1
57	TRUE	Empty	Malic enzyme OS=Nicotiana tabacum PE=1 SV=2	Q006Q0_TOBAC	65 kDa	TRUE	unknown	1
58	TRUE	Empty	Uncharacterized protein OS=Solanum tuberosum GN=PGSC0003DMG400020422 PE=3 SV=1	M1BTN7_SOLTU	109 kDa	TRUE	unknown	1
59	TRUE	Empty	PS60 protein OS=Nicotiana tabacum GN=PS60 PE=4 SV=1	Q40473_TOBAC	60 kDa	TRUE	unknown	1
60	TRUE	Empty	Uncharacterized protein OS=Solanum tuberosum GN=PGSC0003DMG400020542 PE=4 SV=1	M1BU57_SOLTU (+1)	43 kDa	TRUE	unknown	1
61	TRUE	Empty	Leucine aminopeptidase OS=Nicotiana tabacum GN=lap2 PE=2 SV=1	U3PLK3_TOBAC	55 kDa	TRUE	unknown	1
62	TRUE	Empty	EF-1-alpha-related GTP-binding protein OS=Nicotiana tabacum GN=SUP1 PE=2 SV=1	Q40581_TOBAC	57 kDa	TRUE	unknown	1
63	TRUE	Empty	Dihydrolipoyl dehydrogenase OS=Solanum tuberosum GN=PGSC0003DMG400027156 PE=3 SV=1	M1CL86_SOLTU (+1)	53 kDa	TRUE	unknown	1
64	TRUE	Empty	FK506-binding protein OS=Nicotiana tabacum GN=FKBP62 PE=2 SV=1	G5ELZ2_TOBAC	64 kDa	TRUE	unknown	1
65	TRUE	Empty	Probable glutathione S-transferase parC OS=Nicotiana tabacum GN=PARC PE=2 SV=1	GSTXC_TOBAC	26 kDa	TRUE	unknown	1
66	TRUE	Empty	Uncharacterized protein OS=Solanum tuberosum GN=PGSC0003DMG400013035 PE=2 SV=1	Q3HRZ3_SOLTU	15 kDa		unknown	1
67	TRUE	Empty	Uncharacterized protein OS=Solanum lycopersicum GN=Solyc08g014550.2 PE=4 SV=1	K4CJ85_SOLLC	22 kDa	TRUE	unknown	1
68	TRUE	Empty	Uncharacterized protein OS=Solanum lycopersicum GN=Solyc11g069790.1 PE=3 SV=1	K4DAD5_SOLLC	62 kDa	TRUE	unknown	1
69	TRUE	Empty	Fructose-bisphosphate aldolase OS=Solanum tuberosum PE=2 SV=1	Q38HV4_SOLTU	38 kDa	TRUE	unknown	1
70	TRUE	Empty	SGT1 OS=Nicotiana benthamiana PE=1 SV=1	Q84UV7_NICBE	41 kDa	TRUE	unknown	1
71	TRUE	Empty	Tobacco calretulin (Fragment) OS=Nicotiana tabacum PE=1 SV=1	Q40567_TOBAC	45 kDa	TRUE	unknown	1
72	TRUE	Empty	40S ribosomal protein S8 OS=Solanum tuberosum GN=PGSC0003DMG400014381 PE=3 SV=1	M1B539_SOLTU (+1)	25 kDa	TRUE	unknown	1
73	TRUE	Empty	40S ribosomal protein S3a OS=Nicotiana tabacum GN=cyc07 PE=1 SV=1	RS3A_TOBAC	30 kDa	TRUE	unknown	1
74	TRUE	Empty	Elongation factor Tu OS=Solanum lycopersicum GN=Solyc06g008940.2 PE=3 SV=1	K4C3S4_SOLLC	49 kDa	TRUE	unknown	1
75	TRUE	Empty	Isocitrate dehydrogenase [NADP] OS=Nicotiana tabacum PE=2 SV=1	IDHC_TOBAC	47 kDa	TRUE	unknown	1
76	TRUE	Empty	MAR-binding protein OS=Nicotiana tabacum GN=MARBPF PE=2 SV=1	Q9AV96_TOBAC	61 kDa		unknown	1
77	TRUE	Empty	Heat shock protein 90-1 OS=Nicotiana attenuata PE=2 SV=1	K9JIF8_NICAT	80 kDa	TRUE	unknown	1
78	TRUE	Empty	Phosphoglucomutase, cytoplasmic OS=Solanum tuberosum GN=PGM1 PE=2 SV=1	PGMC_SOLTU	63 kDa	TRUE	unknown	1
79	TRUE	Empty	Ascorbate peroxidase OS=Nicotiana tabacum GN=APX PE=2 SV=1	Q42941_TOBAC	27 kDa	TRUE	unknown	1
80	TRUE	Empty	S-adenosylmethionine synthase OS=Nicotiana attenuata PE=2 SV=1	S6A1Z8_NICAT	43 kDa	TRUE	unknown	1
81	TRUE	Empty	Uncharacterized protein OS=Solanum lycopersicum GN=Solyc01g103450.2 PE=3 SV=1	K4B1S1_SOLLC (+1)	75 kDa	TRUE	unknown	1
82	TRUE	Empty	Uncharacterized protein OS=Solanum lycopersicum GN=Solyc09g091180.2 PE=3 SV=1	K4CWE4_SOLLC	62 kDa	TRUE	unknown	1
83	TRUE	Empty	Pyruvate kinase OS=Capsicum annuum PE=2 SV=1	Q1I0X5_CAPAN	55 kDa	TRUE	unknown	1
84	TRUE	Empty	Voltage-dependent anion channel OS=Nicotiana tabacum GN=NtVDAC2 PE=2 SV=1	A9CM21_TOBAC	29 kDa	TRUE	unknown	1
85	TRUE	Empty	Glucosyltransferase OS=Nicotiana tabacum GN=NtGT3 PE=2 SV=1	Q8RU72_TOBAC	54 kDa		unknown	1
86	TRUE	Empty	Uncharacterized protein OS=Solanum tuberosum GN=PGSC0003DMG400022953 PE=3 SV=1	M1C3S5_SOLTU	63 kDa	TRUE	unknown	1
87	TRUE	Empty	Uncharacterized protein OS=Solanum tuberosum GN=PGSC0003DMG400003762 PE=4 SV=1	M0ZWP5_SOLTU	137 kDa	TRUE	unknown	1
88	TRUE	Empty	Uncharacterized protein OS=Solanum tuberosum GN=PGSC0003DMG400007859 PE=4 SV=1	M1ADA6_SOLTU	64 kDa	TRUE	unknown	1
89	TRUE	Empty	Uncharacterized protein OS=Solanum lycopersicum GN=Solyc09g009390.2 PE=4 SV=1	K4CQW8_SOLLC (+1)	47 kDa		unknown	1
90	TRUE	Empty	Uncharacterized protein OS=Solanum tuberosum GN=PGSC0003DMG400019563 PE=3 SV=1	M1BQ50_SOLTU	27 kDa		unknown	1
91	TRUE	Empty	Thioredoxin H-type 1 OS=Nicotiana tabacum PE=1 SV=1	TRXH1_TOBAC	14 kDa	TRUE	unknown	1
92	TRUE	Empty	Aldehyde dehydrogenase (NAD+) OS=Nicotiana tabacum GN=Aldh 2A PE=1 SV=1	P93344_TOBAC	59 kDa	TRUE	unknown	1
93	TRUE	Empty	Ubiquitin activating enzyme E1 OS=Nicotiana tabacum GN=UBA1 PE=1 SV=1	P93393_TOBAC	120 kDa	TRUE	unknown	1
94	TRUE	Empty	Sucrose synthase OS=Solanum tuberosum PE=1 SV=1	Q84T18_SOLTU	93 kDa	TRUE	unknown	1
95	TRUE	Empty	Voltage-dependent anion channel OS=Nicotiana tabacum GN=NtVDAC1 PE=2 SV=1	A9CM20_TOBAC	30 kDa	TRUE	unknown	1
96	TRUE	Empty	Uncharacterized protein OS=Solanum lycopersicum GN=Solyc06g065520.2 PE=3 SV=1	K4C7I1_SOLLC (+1)	60 kDa	TRUE	unknown	1
97	TRUE	Empty	Ribosomal protein L11-like protein (Fragment) OS=Solanum palustre PE=2 SV=1	Q6TKT3_SOLPL	19 kDa		unknown	1
98	TRUE	Empty	60S ribosomal protein L1 OS=Solanum tuberosum GN=PGSC0003DMG400017608 PE=2 SV=1	K7XKT4_SOLTU	45 kDa	TRUE	unknown	1
99	TRUE	Empty	Adenosine kinase isoform 1T OS=Nicotiana tabacum PE=2 SV=1	Q5DKV0_TOBAC	37 kDa	TRUE	unknown	1
100	TRUE	Empty	UDP-glucose 6-dehydrogenase OS=Nicotiana tabacum PE=2 SV=1	Q6IVK7_TOBAC	61 kDa	TRUE	unknown	1
101	TRUE	Empty	40S ribosomal protein SA OS=Solanum lycopersicum GN=Solyc06g072120.2 PE=3 SV=1	K4C8T4_SOLLC (+2)	32 kDa		unknown	1
102	TRUE	Empty	Putative fructokinase 2 OS=Petunia integrifolia subsp. inflata GN=S2-3.16 PE=4 SV=1	Q7XAE2_PETIN (+1)	35 kDa	TRUE	unknown	1
103	TRUE	Empty	O-acetylserine thiol-lyase OS=Nicotiana attenuata PE=2 SV=1	S6A7M4_NICAT	41 kDa	TRUE	unknown	1
104	TRUE	Empty	Dehydrin (Fragment) OS=Nicotiana tabacum GN=NtERD10C PE=2 SV=1	Q76MG1_TOBAC	24 kDa		unknown	1
105	TRUE	Empty	Uncharacterized protein OS=Solanum lycopersicum GN=Solyc07g065950.2 PE=4 SV=1	K4CHS1_SOLLC	152 kDa	TRUE	unknown	1
106	TRUE	Empty	Poly(A)-binding protein OS=Nicotiana tabacum GN=PABP PE=2 SV=1	I2FJN7_TOBAC	72 kDa	TRUE	unknown	1
107	TRUE	Empty	Lysine--tRNA ligase OS=Solanum lycopersicum GN=Solyc06g073330.2 PE=3 SV=1	K4C952_SOLLC (+2)	69 kDa	TRUE	unknown	1
108	TRUE	Empty	Uncharacterized protein OS=Solanum tuberosum GN=PGSC0003DMG400011246 PE=3 SV=1	M1ASG7_SOLTU	44 kDa	TRUE	unknown	1
109	TRUE	Empty	Uncharacterized protein OS=Solanum tuberosum GN=PGSC0003DMG400027667 PE=3 SV=1	M1CN89_SOLTU	35 kDa	TRUE	unknown	1
110	TRUE	Empty	MCM protein-like protein OS=Nicotiana tabacum GN=B37 PE=2 SV=1	Q8H0G9_TOBAC	98 kDa	TRUE	unknown	1
111	TRUE	Empty	Uncharacterized protein OS=Solanum lycopersicum GN=Solyc05g054060.2 PE=4 SV=1	K4C285_SOLLC	52 kDa	TRUE	unknown	1
112	TRUE	Empty	Cationic peroxidase isozyme 38K OS=Nicotiana tabacum PE=2 SV=1	Q40486_TOBAC	36 kDa	TRUE	unknown	1
113	TRUE	Empty	Molybdopterin synthase sulphurylase (Fragment) OS=Nicotiana plumbaginifolia GN=cnx5 PE=2 SV=1	Q9ZPI4_NICPL	43 kDa	TRUE	unknown	1
114	TRUE	Empty	Guanine nucleotide-binding protein subunit beta-like protein OS=Nicotiana plumbaginifolia PE=1 SV=1	GBLP_NICPL	36 kDa	TRUE	unknown	1
115	TRUE	Empty	T-complex protein 1 subunit delta OS=Solanum lycopersicum GN=Solyc03g118910.1 PE=3 SV=1	K4BM40_SOLLC (+1)	58 kDa	TRUE	unknown	1
116	TRUE	Empty	Uncharacterized protein OS=Solanum lycopersicum GN=Solyc05g054070.2 PE=4 SV=1	K4C286_SOLLC (+1)	26 kDa	TRUE	unknown	1
117	TRUE	Empty	Pectinesterase (Fragment) OS=Nicotiana plumbaginifolia PE=2 SV=1	Q42935_NICPL (+1)	34 kDa	TRUE	unknown	1
118	TRUE	Empty	Uncharacterized protein OS=Solanum tuberosum GN=PGSC0003DMG402028027 PE=3 SV=1	M1CPM6_SOLTU (+3)	48 kDa	TRUE	unknown	1
119	TRUE	Empty	Alcohol dehydrogenase 2 OS=Petunia hybrida GN=adh2 PE=2 SV=1	Q84UY3_PETHY	41 kDa	TRUE	unknown	1
120	TRUE	Empty	Serine hydroxymethyltransferase OS=Solanum lycopersicum GN=Solyc05g053810.2 PE=3 SV=1	K4C261_SOLLC	52 kDa	TRUE	unknown	1
121	TRUE	Empty	Probable glutathione S-transferase parA OS=Nicotiana tabacum GN=PARA PE=2 SV=1	GSTXA_TOBAC	25 kDa	TRUE	unknown	1
122	TRUE	Empty	Uncharacterized protein OS=Solanum tuberosum GN=PGSC0003DMG400008191 PE=4 SV=1	M1AEP7_SOLTU	99 kDa	TRUE	unknown	1
123	TRUE	Empty	Uncharacterized protein OS=Solanum lycopersicum GN=Solyc03g078290.2 PE=3 SV=1	K4BHQ8_SOLLC (+1)	18 kDa	TRUE	unknown	1
124	TRUE	Empty	Uncharacterized protein OS=Solanum tuberosum GN=PGSC0003DMG400012875 PE=3 SV=1	M1AZ99_SOLTU	63 kDa	TRUE	unknown	1
125	TRUE	Empty	Phi-1 protein OS=Nicotiana tabacum GN=phi-1 PE=2 SV=1	O82161_TOBAC	34 kDa		unknown	1
126	TRUE	Empty	Uncharacterized protein OS=Solanum tuberosum GN=PGSC0003DMG400020149 PE=3 SV=1	M1BSG4_SOLTU (+1)	45 kDa		unknown	1
127	TRUE	Empty	Uncharacterized protein OS=Solanum lycopersicum GN=Solyc11g069000.1 PE=3 SV=1	K4DA57_SOLLC	57 kDa		unknown	1
128	TRUE	Empty	Uncharacterized protein OS=Solanum lycopersicum GN=Solyc12g098150.1 PE=4 SV=1	K4DHI9_SOLLC	37 kDa		unknown	1
129	TRUE	Empty	Histone H1 OS=Nicotiana tabacum GN=H1C12 PE=2 SV=1	Q40509_TOBAC	30 kDa	TRUE	unknown	1
130	TRUE	Empty	Cysteine protease CP15 OS=Nicotiana tabacum GN=CP15 PE=2 SV=1	T2BQ67_TOBAC	52 kDa		unknown	1
131	TRUE	Empty	Putative Ran/TC4 protein OS=Capsicum chinense PE=2 SV=1	B1Q488_CAPCH (+7)	25 kDa		unknown	1
132	TRUE	Empty	T-complex protein 1 subunit alpha OS=Solanum lycopersicum GN=Solyc01g090750.2 PE=3 SV=1	K4AZ16_SOLLC	59 kDa		unknown	1
133	TRUE	Empty	Uncharacterized protein OS=Solanum lycopersicum GN=Solyc01g100860.2 PE=3 SV=1	K4B1B7_SOLLC (+7)	21 kDa	TRUE	unknown	1
134	TRUE	Empty	Purple acid phosphatase OS=Nicotiana tabacum GN=PAP PE=2 SV=1	Q84KZ2_TOBAC	54 kDa	TRUE	unknown	1
135	TRUE	Empty	Fibrillarin 2 OS=Nicotiana benthamiana GN=fib2 PE=2 SV=1	B7VCB9_NICBE (+1)	33 kDa		unknown	1
136	TRUE	Empty	Uncharacterized protein OS=Solanum tuberosum GN=PGSC0003DMG400033137 PE=4 SV=1	M1D6R4_SOLTU (+1)	29 kDa		unknown	1
137	TRUE	Empty	Malate dehydrogenase (Fragment) OS=Nicotiana tabacum PE=1 SV=1	Q5DNZ8_TOBAC	22 kDa	TRUE	unknown	1
138	TRUE	Empty	Protein disulfide-isomerase OS=Nicotiana tabacum GN=PDI PE=1 SV=1	P93358_TOBAC	40 kDa	TRUE	unknown	1
139	TRUE	Empty	Fructose-bisphosphate aldolase OS=Solanum tuberosum PE=2 SV=1	Q38JH2_SOLTU	38 kDa	TRUE	unknown	1
140	TRUE	Empty	Nucleoside diphosphate kinase 1 OS=Nicotiana tabacum PE=2 SV=1	NDK1_TOBAC (+1)	16 kDa		unknown	1
141	TRUE	Empty	Triosephosphate isomerase OS=Solanum tuberosum PE=2 SV=1	Q38JI4_SOLTU	27 kDa	TRUE	unknown	1
142	TRUE	Empty	Heat shock protein 70 OS=Nicotiana tabacum GN=NtHsp70 PE=2 SV=1	I7GVS5_TOBAC	71 kDa	TRUE	unknown	1
143	TRUE	Empty	Uncharacterized protein OS=Solanum lycopersicum GN=Solyc04g063290.2 PE=3 SV=1	K4BT19_SOLLC (+3)	31 kDa		unknown	1
144	TRUE	Empty	Uncharacterized protein OS=Solanum lycopersicum GN=Solyc05g013990.2 PE=3 SV=1	K4BYC0_SOLLC	59 kDa	TRUE	unknown	1
145	TRUE	Empty	Uncharacterized protein OS=Solanum lycopersicum GN=Solyc06g063140.2 PE=3 SV=1	K4C745_SOLLC	48 kDa	TRUE	unknown	1
146	TRUE	Empty	Uncharacterized protein OS=Solanum lycopersicum GN=Solyc07g047790.2 PE=3 SV=1	K4CEY5_SOLLC	90 kDa	TRUE	unknown	1
147	TRUE	Empty	Uncharacterized protein OS=Solanum tuberosum GN=PGSC0003DMG400020781 PE=4 SV=1	M1BV48_SOLTU	48 kDa	TRUE	unknown	1
148	TRUE	Empty	40S ribosomal protein S24 OS=Solanum lycopersicum GN=Solyc06g084230.2 PE=3 SV=1	K4CAS8_SOLLC (+2)	15 kDa		unknown	1
149	TRUE	Empty	Uncharacterized protein OS=Solanum tuberosum GN=PGSC0003DMG400004784 PE=4 SV=1	M1A0W3_SOLTU	65 kDa	TRUE	unknown	1
150	TRUE	Empty	Uncharacterized protein OS=Solanum tuberosum GN=PGSC0003DMG400013343 PE=3 SV=1	M1B168_SOLTU	135 kDa		unknown	1
151	TRUE	Empty	Histone H4 OS=Solanum lycopersicum GN=Solyc11g066160.1 PE=3 SV=1	K4D9M4_SOLLC (+2)	11 kDa		unknown	1
152	TRUE	Empty	Uncharacterized protein OS=Solanum tuberosum GN=PGSC0003DMG400024180 PE=3 SV=1	M1C8J5_SOLTU	59 kDa		unknown	1
153	TRUE	Empty	Plasma membrane ATPase 4 OS=Nicotiana plumbaginifolia GN=PMA4 PE=1 SV=1	PMA4_NICPL	105 kDa	TRUE	unknown	1
154	TRUE	Empty	Spermidine synthase OS=Nicotiana sylvestris PE=2 SV=1	SPDE_NICSY	35 kDa	TRUE	unknown	1
155	TRUE	Empty	Nascent polypeptide associated complex alpha OS=Solanum chacoense PE=2 SV=1	B2CM15_SOLCH	22 kDa	TRUE	unknown	1
156	TRUE	Empty	Basic beta-1,3-glucanase OS=Nicotiana tabacum PE=1 SV=1	B5APL3_TOBAC (+4)	40 kDa		unknown	1
157	TRUE	Empty	Eukaryotic translation initiation factor 3 subunit A OS=Nicotiana tabacum GN=TIF3A1 PE=2 SV=1	EIF3A_TOBAC	112 kDa	TRUE	unknown	1
158	TRUE	Empty	Uncharacterized protein OS=Solanum lycopersicum GN=Solyc01g088080.2 PE=3 SV=1	K4AYJ8_SOLLC	58 kDa	TRUE	unknown	1
159	TRUE	Empty	Tumor-related protein (Fragment) OS=Nicotiana glauca x Nicotiana langsdorffii PE=2 SV=1	Q40442_9SOLA	18 kDa	TRUE	unknown	1
160	TRUE	Empty	Uncharacterized protein OS=Solanum lycopersicum GN=Solyc09g011670.2 PE=4 SV=1	K4CRJ3_SOLLC	19 kDa	TRUE	unknown	1
161	TRUE	Empty	Coatomer subunit beta OS=Solanum tuberosum GN=PGSC0003DMG400028234 PE=3 SV=1	M1CQJ9_SOLTU	106 kDa		unknown	1
162	TRUE	Empty	Nucleosome assembly protein 1;2 OS=Nicotiana tabacum GN=NAP1;2 PE=1 SV=1	NAP1B_TOBAC	43 kDa	TRUE	unknown	1
163	TRUE	Empty	Glucose-6-phosphate 1-dehydrogenase OS=Nicotiana tabacum PE=2 SV=1	O65855_TOBAC	59 kDa	TRUE	unknown	1
164	TRUE	Empty	Probable 26S proteasome non-ATPase regulatory subunit 3 OS=Nicotiana tabacum GN=21D7 PE=2 SV=1	PSMD3_TOBAC	56 kDa	TRUE	unknown	1
165	TRUE	Empty	Heat shock protein 70 isoform 3 OS=Solanum lycopersicum GN=hsc70.3 PE=2 SV=1	H1ZXA9_SOLLC	71 kDa	TRUE	unknown	1
166	TRUE	Empty	Uncharacterized protein OS=Solanum lycopersicum GN=Solyc05g053670.2 PE=3 SV=1	K4C247_SOLLC	24 kDa	TRUE	unknown	1
167	TRUE	Empty	Uncharacterized protein OS=Solanum tuberosum GN=PGSC0003DMG400023264 PE=3 SV=1	M1C4S4_SOLTU	63 kDa	TRUE	unknown	1
168	TRUE	Empty	Nucleosome assembly protein 1;3 OS=Nicotiana tabacum GN=NAP1;3 PE=1 SV=1	NAP1C_TOBAC	43 kDa	TRUE	unknown	1
169	TRUE	Empty	Uncharacterized protein OS=Solanum lycopersicum GN=Solyc12g095880.1 PE=4 SV=1	K4DH61_SOLLC	54 kDa	TRUE	unknown	1
170	TRUE	Empty	Phosphoserine aminotransferase OS=Solanum tuberosum GN=PGSC0003DMG400001524 PE=3 SV=1	M0ZMF8_SOLTU	48 kDa		unknown	1
171	TRUE	Empty	Uncharacterized protein OS=Solanum lycopersicum GN=Solyc04g015830.2 PE=4 SV=1	K4BQ85_SOLLC	104 kDa	TRUE	unknown	1
172	TRUE	Empty	Uncharacterized protein OS=Solanum tuberosum GN=PGSC0003DMG402014476 PE=3 SV=1	M1B5I2_SOLTU	102 kDa	TRUE	unknown	1
173	TRUE	Empty	Uncharacterized protein OS=Solanum tuberosum GN=PGSC0003DMG400020086 PE=3 SV=1	M1BS59_SOLTU	49 kDa	TRUE	unknown	1
174	TRUE	Empty	Glutamate decarboxylase isozyme 1 OS=Nicotiana tabacum GN=NtGAD1 PE=2 SV=1	O81102_TOBAC (+1)	56 kDa	TRUE	unknown	1
175	TRUE	Empty	Malic enzyme OS=Nicotiana tabacum PE=2 SV=2	Q006P9_TOBAC	71 kDa	TRUE	unknown	1
176	TRUE	Empty	Uncharacterized protein OS=Solanum tuberosum GN=PGSC0003DMG400029787 PE=3 SV=1	M1CX21_SOLTU	80 kDa	TRUE	unknown	1
177	TRUE	Empty	N-ethylmaleimide sensitive fusion protein OS=Nicotiana tabacum GN=NtNSF-1 PE=1 SV=1	Q40495_TOBAC	81 kDa		unknown	1
178	TRUE	Empty	Uncharacterized protein OS=Solanum lycopersicum GN=Solyc03g097290.2 PE=3 SV=1	K4BJE6_SOLLC	111 kDa	TRUE	unknown	1
179	TRUE	Empty	Acetyl-CoA carboxylase OS=Nicotiana tabacum GN=ACC PE=2 SV=1	H9CCH6_TOBAC	59 kDa	TRUE	unknown	1
180	TRUE	Empty	Uncharacterized protein OS=Solanum lycopersicum GN=Solyc01g068530.2 PE=3 SV=1	K4AX99_SOLLC (+3)	17 kDa		unknown	1
181	TRUE	Empty	Proteasome subunit alpha type OS=Solanum lycopersicum GN=Solyc08g016510.2 PE=3 SV=1	K4CJH4_SOLLC (+1)	26 kDa		unknown	1
182	TRUE	Empty	Uncharacterized protein OS=Solanum tuberosum GN=PGSC0003DMG400002765 PE=4 SV=1	M0ZSJ4_SOLTU (+1)	51 kDa		unknown	1
183	TRUE	Empty	Methylenetetrahydrofolate reductase OS=Nicotiana tabacum PE=2 SV=1	J7EPU9_TOBAC	67 kDa	TRUE	unknown	1
184	TRUE	Empty	Uncharacterized protein OS=Solanum lycopersicum GN=Solyc08g081250.2 PE=4 SV=1	K4CPC2_SOLLC	113 kDa	TRUE	unknown	1
185	TRUE	Empty	Proteasome subunit alpha type OS=Solanum lycopersicum GN=Solyc10g081130.1 PE=3 SV=1	K4D300_SOLLC (+1)	27 kDa	TRUE	unknown	1
186	TRUE	Empty	Isocitrate dehydrogenase (NAD+) OS=Nicotiana tabacum PE=2 SV=1	O65852_TOBAC	40 kDa	TRUE	unknown	1
187	TRUE	Empty	40S ribosomal protein S6 OS=Solanum lycopersicum GN=Solyc08g074240.2 PE=3 SV=1	K4CME5_SOLLC (+1)	28 kDa	TRUE	unknown	1
188	TRUE	Empty	Glucose-6-phosphate isomerase OS=Solanum tuberosum GN=PGSC0003DMG400012910 PE=3 SV=1	M1AZE4_SOLTU	68 kDa	TRUE	unknown	1
189	TRUE	Empty	Mitochondrial-processing peptidase subunit alpha OS=Solanum tuberosum GN=MPP PE=1 SV=1	MPPA_SOLTU	55 kDa	TRUE	unknown	1
190	TRUE	Empty	Superoxide dismutase [Cu-Zn] OS=Nicotiana plumbaginifolia GN=SODCC PE=2 SV=2	SODC_NICPL	15 kDa		unknown	1
191	TRUE	Empty	Putative 26S proteasome subunit RPN2a OS=Capsicum chinense PE=2 SV=1	B1Q487_CAPCH	109 kDa	TRUE	unknown	1
192	TRUE	Empty	Calnexin-like protein OS=Solanum lycopersicum GN=LeCNX61.0 PE=2 SV=1	Q4W5U7_SOLLC	61 kDa	TRUE	unknown	1
193	TRUE	Empty	Uncharacterized protein OS=Solanum lycopersicum GN=Solyc06g068320.2 PE=3 SV=1	K4C807_SOLLC (+1)	59 kDa	TRUE	unknown	1
194	TRUE	Empty	Uncharacterized protein OS=Solanum lycopersicum GN=Solyc09g007540.2 PE=3 SV=1	K4CQE3_SOLLC	123 kDa		unknown	1
195	TRUE	Empty	Uncharacterized protein OS=Solanum lycopersicum GN=Solyc11g072190.1 PE=3 SV=1	K4DAS6_SOLLC	25 kDa	TRUE	unknown	1
196	TRUE	Empty	Pyruvate kinase isozyme A, chloroplastic OS=Nicotiana tabacum PE=2 SV=1	KPYA_TOBAC	65 kDa	TRUE	unknown	1
197	TRUE	Empty	Uncharacterized protein OS=Solanum tuberosum GN=PGSC0003DMG400029663 PE=4 SV=1	M1CWI5_SOLTU	42 kDa	TRUE	unknown	1
198	TRUE	Empty	Methionine synthase OS=Nicotiana suaveolens PE=1 SV=1	Q069K2_9SOLA	85 kDa	TRUE	unknown	1
199	TRUE	Empty	Uncharacterized protein OS=Solanum tuberosum GN=PGSC0003DMG401024140 PE=4 SV=1	M1C8D8_SOLTU	43 kDa	TRUE	unknown	1
200	TRUE	Empty	Uricase OS=Nicotiana tabacum PE=2 SV=1	A2SXR4_TOBAC	35 kDa		unknown	1
201	TRUE	Empty	Uncharacterized protein OS=Solanum tuberosum GN=PGSC0003DMG400023661 PE=3 SV=1	M1C6I0_SOLTU	65 kDa	TRUE	unknown	1
202	TRUE	Empty	Ribosomal protein PETRP-like OS=Solanum tuberosum GN=PGSC0003DMG400015245 PE=2 SV=1	Q307X7_SOLTU	20 kDa	TRUE	unknown	1
203	TRUE	Empty	Aldose 1-epimerase OS=Nicotiana tabacum GN=NCAPP2 PE=2 SV=1	Q947H4_TOBAC	39 kDa	TRUE	unknown	1
204	TRUE	Empty	Uncharacterized protein OS=Solanum lycopersicum GN=Solyc01g044360.2 PE=4 SV=1	K4AVB7_SOLLC (+1)	123 kDa	TRUE	unknown	1
205	TRUE	Empty	Uncharacterized protein OS=Solanum lycopersicum GN=Solyc12g099260.1 PE=4 SV=1	K4DHU7_SOLLC	66 kDa	TRUE	unknown	1
206	TRUE	Empty	Pyruvate kinase, cytosolic isozyme OS=Nicotiana tabacum PE=2 SV=1	KPYC_TOBAC	55 kDa	TRUE	unknown	1
207	TRUE	Empty	Uncharacterized protein OS=Solanum tuberosum GN=PGSC0003DMG402009395 PE=4 SV=1	M1AJV5_SOLTU	98 kDa	TRUE	unknown	1
208	TRUE	Empty	Eukaryotic translation initiation factor 3 subunit C OS=Solanum tuberosum GN=PGSC0003DMG402018223 PE=3 SV=1	M1BJV6_SOLTU	104 kDa	TRUE	unknown	1
209	TRUE	Empty	CYP73A47v1 OS=Nicotiana tabacum PE=1 SV=1	A1XEL1_TOBAC (+1)	58 kDa	TRUE	unknown	1
210	TRUE	Empty	QM OS=Nicotiana benthamiana PE=2 SV=1	D2DWL6_NICBE	25 kDa	TRUE	unknown	1
211	TRUE	Empty	26S protease regulatory subunit 6A homolog OS=Solanum lycopersicum GN=TBP1 PE=3 SV=1	K4B110_SOLLC (+2)	47 kDa	TRUE	unknown	1
212	TRUE	Empty	Uncharacterized protein OS=Solanum lycopersicum GN=Solyc04g082880.2 PE=4 SV=1	K4BW14_SOLLC (+1)	67 kDa		unknown	1
213	TRUE	Empty	P0 ribosomal protein-like OS=Solanum tuberosum PE=2 SV=1	Q307Z8_SOLTU	34 kDa	TRUE	unknown	1
214	TRUE	Empty	Dicarboxylate/tricarboxylate carrier (Fragment) OS=Nicotiana tabacum GN=dtc2 PE=2 SV=1	Q8SF03_TOBAC (+1)	32 kDa	TRUE	unknown	1
215	TRUE	Empty	Voltage-dependent anion channel OS=Nicotiana tabacum GN=NtVDAC3 PE=2 SV=1	A9CM22_TOBAC	30 kDa	TRUE	unknown	1
216	TRUE	Empty	Glycine-rich RNA-binding protein OS=Nicotiana tabacum GN=GRP1 PE=2 SV=1	B2YKT9_TOBAC	16 kDa	TRUE	unknown	1
217	TRUE	Empty	Uncharacterized protein OS=Solanum lycopersicum GN=Solyc03g118640.2 PE=4 SV=1	K4BM13_SOLLC	144 kDa		unknown	1
218	TRUE	Empty	Uncharacterized protein OS=Solanum lycopersicum GN=Solyc04g076620.2 PE=4 SV=1	K4BUA0_SOLLC	397 kDa	TRUE	unknown	1
219	TRUE	Empty	Uncharacterized protein OS=Solanum tuberosum GN=PGSC0003DMG400004781 PE=4 SV=1	M1A0V9_SOLTU (+1)	45 kDa	TRUE	unknown	1
220	TRUE	Empty	Pectinesterase OS=Solanum tuberosum GN=PGSC0003DMG400031791 PE=3 SV=1	M1D4J9_SOLTU	63 kDa	TRUE	unknown	1
221	TRUE	Empty	ATP synthase subunit beta OS=Nicotiana sylvestris GN=nsatp2.2.1 PE=1 SV=1	O82722_NICSY (+1)	60 kDa	TRUE	unknown	1
222	TRUE	Empty	Uncharacterized protein OS=Solanum tuberosum GN=PGSC0003DMG400014212 PE=3 SV=1	M1B4C9_SOLTU	72 kDa	TRUE	unknown	1
223	TRUE	Empty	Phosphoenolpyruvate carboxylase OS=Solanum tuberosum GN=PPC1 PE=2 SV=2	CAPP_SOLTU	110 kDa	TRUE	unknown	1
224	TRUE	Empty	Uncharacterized protein OS=Solanum lycopersicum GN=Solyc01g010580.2 PE=3 SV=1	K4ATQ2_SOLLC (+3)	23 kDa		unknown	1
225	TRUE	Empty	Uncharacterized protein OS=Solanum lycopersicum GN=Solyc01g099670.2 PE=4 SV=1	K4B101_SOLLC (+1)	20 kDa	TRUE	unknown	1
226	TRUE	Empty	Uncharacterized protein OS=Solanum lycopersicum GN=Solyc12g005080.1 PE=3 SV=1	K4DB46_SOLLC	41 kDa	TRUE	unknown	1
227	TRUE	Empty	Uncharacterized protein OS=Solanum lycopersicum GN=Solyc12g099440.1 PE=3 SV=1	K4DHW5_SOLLC	79 kDa	TRUE	unknown	1
228	TRUE	Empty	Uncharacterized protein OS=Solanum tuberosum GN=PGSC0003DMG400032248 PE=4 SV=1	M1D5K4_SOLTU	23 kDa	TRUE	unknown	1
229	TRUE	Empty	Uncharacterized protein OS=Solanum lycopersicum GN=Solyc06g064940.2 PE=4 SV=1	K4C7C4_SOLLC	65 kDa	TRUE	unknown	1
230	TRUE	Empty	60S ribosomal protein L12 OS=Solanum tuberosum GN=PGSC0003DMG400003368 PE=2 SV=1	K7WTX4_SOLTU (+2)	18 kDa		unknown	1
231	TRUE	Empty	Uncharacterized protein OS=Solanum tuberosum GN=PGSC0003DMG400006391 PE=3 SV=1	M1A7J1_SOLTU	73 kDa	TRUE	unknown	1
232	TRUE	Empty	Uncharacterized protein OS=Solanum tuberosum GN=PGSC0003DMG400023519 PE=4 SV=1	M1C5X7_SOLTU	115 kDa	TRUE	unknown	1
233	TRUE	Empty	Aspartic protease OS=Nicotiana tabacum PE=1 SV=1	C3PTS5_TOBAC	55 kDa	TRUE	unknown	1
234	TRUE	Empty	Uncharacterized protein OS=Solanum lycopersicum GN=Solyc05g010670.2 PE=3 SV=1	K4BXN9_SOLLC	90 kDa	TRUE	unknown	1
235	TRUE	Empty	Uncharacterized protein OS=Solanum lycopersicum GN=Solyc09g066430.2 PE=4 SV=1	K4CUR8_SOLLC (+1)	15 kDa	TRUE	unknown	1
236	TRUE	Empty	Peptidyl-prolyl cis-trans isomerase OS=Nicotiana tabacum GN=Cyp2 PE=2 SV=1	B2BF99_TOBAC	22 kDa	TRUE	unknown	1
237	TRUE	Empty	Eukaryotic translation initiation factor 3 subunit B OS=Solanum lycopersicum GN=Solyc01g088370.2 PE=3 SV=1	K4AYM7_SOLLC	83 kDa	TRUE	unknown	1
238	TRUE	Empty	6-phosphogluconate dehydrogenase, decarboxylating OS=Solanum lycopersicum GN=Solyc04g005160.1 PE=3 SV=1	K4BNC2_SOLLC	52 kDa	TRUE	unknown	1
239	TRUE	Empty	60S ribosomal protein L18a OS=Solanum lycopersicum GN=Solyc06g065590.2 PE=3 SV=1	K4C7I8_SOLLC (+2)	21 kDa		unknown	1
240	TRUE	Empty	60S ribosomal protein L27 OS=Solanum lycopersicum GN=Solyc06g073300.1 PE=3 SV=1	K4C949_SOLLC (+1)	16 kDa		unknown	1
241	TRUE	Empty	Uncharacterized protein OS=Solanum lycopersicum GN=Solyc12g008570.1 PE=3 SV=1	K4DBU5_SOLLC	73 kDa	TRUE	unknown	1
242	TRUE	Empty	Uncharacterized protein OS=Solanum tuberosum GN=PGSC0003DMG400002389 PE=3 SV=1	M0ZQW3_SOLTU	27 kDa	TRUE	unknown	1
243	TRUE	Empty	Sinapyl alcohol dehydrogenase-like 1 OS=Nicotiana tabacum GN=SAD-L1 PE=2 SV=1	Q1KV12_TOBAC	39 kDa	TRUE	unknown	1
244	TRUE	Empty	Uncharacterized protein OS=Solanum lycopersicum GN=Solyc02g091100.2 PE=3 SV=1	K4BCQ9_SOLLC	62 kDa		unknown	1
245	TRUE	Empty	Uncharacterized protein OS=Solanum lycopersicum GN=Solyc02g092440.2 PE=4 SV=1	K4BD40_SOLLC	29 kDa	TRUE	unknown	1
246	TRUE	Empty	Uncharacterized protein OS=Solanum lycopersicum GN=Solyc10g084310.1 PE=3 SV=1	K4D3L7_SOLLC (+1)	16 kDa		unknown	1
247	TRUE	Empty	Uncharacterized protein OS=Solanum tuberosum GN=PGSC0003DMG400029301 PE=4 SV=1	M1CV01_SOLTU	67 kDa	TRUE	unknown	1
248	TRUE	Empty	Uncharacterized protein OS=Solanum lycopersicum GN=Solyc09g098240.2 PE=4 SV=1	K4CWZ4_SOLLC	119 kDa	TRUE	unknown	1
249	TRUE	Empty	Eukaryotic translation initiation factor iso4G OS=Solanum lycopersicum GN=SleIF(iso)4G PE=2 SV=1	K7T8S0_SOLLC	85 kDa	TRUE	unknown	1
250	TRUE	Empty	Coatomer subunit gamma OS=Solanum lycopersicum GN=Solyc01g109540.2 PE=3 SV=1	K4B3G7_SOLLC	98 kDa		unknown	1
251	TRUE	Empty	Uncharacterized protein OS=Solanum lycopersicum GN=Solyc11g010100.1 PE=3 SV=1	K4D5H1_SOLLC	25 kDa	TRUE	unknown	1
252	TRUE	Empty	Uncharacterized protein OS=Solanum tuberosum GN=PGSC0003DMG401025083 PE=3 SV=1	M1CCK0_SOLTU	38 kDa		unknown	1
253	TRUE	Empty	S-adenosylmethionine synthase OS=Nicotiana suaveolens PE=2 SV=1	Q069K3_9SOLA	43 kDa	TRUE	unknown	1
254	TRUE	Empty	Amidophosphoribosyltransferase OS=Nicotiana tabacum GN=purF PE=3 SV=1	Q6T7F3_TOBAC	62 kDa		unknown	1
255	TRUE	Empty	GTP-binding protein OS=Capsicum annuum PE=2 SV=1	Q9M7P3_CAPAN	44 kDa		unknown	1
256	TRUE	Empty	Uncharacterized protein OS=Solanum lycopersicum GN=Solyc01g103010.2 PE=4 SV=1	K4B1M7_SOLLC	135 kDa		unknown	1
257	TRUE	Empty	Uncharacterized protein OS=Solanum lycopersicum GN=Solyc05g055210.1 PE=4 SV=1	K4C2J8_SOLLC (+4)	49 kDa		unknown	1
258	TRUE	Empty	Uncharacterized protein OS=Solanum lycopersicum GN=Solyc09g091470.2 PE=3 SV=1	K4CWH3_SOLLC	49 kDa	TRUE	unknown	1
259	TRUE	Empty	Nucleosome assembly protein 1;4 OS=Nicotiana tabacum GN=NAP1;4 PE=1 SV=1	NAP1D_TOBAC	41 kDa	TRUE	unknown	1
260	TRUE	Empty	Nuclear RNA binding protein (Fragment) OS=Nicotiana tabacum GN=RggA PE=2 SV=1	Q9SQ56_TOBAC	32 kDa	TRUE	unknown	1
261	TRUE	Empty	Uncharacterized protein OS=Solanum lycopersicum GN=Solyc03g123610.2 PE=4 SV=1	K4BN60_SOLLC	66 kDa	TRUE	unknown	1
262	TRUE	Empty	Uncharacterized protein OS=Solanum lycopersicum GN=Solyc09g008800.2 PE=4 SV=1	K4CQR5_SOLLC	18 kDa		unknown	1
263	TRUE	Empty	Uncharacterized protein OS=Solanum lycopersicum GN=Solyc10g086410.2 PE=3 SV=1	K4D473_SOLLC	71 kDa	TRUE	unknown	1
264	TRUE	Empty	EF2 protein OS=Nicotiana tabacum PE=2 SV=1	U3PWQ0_TOBAC	27 kDa	TRUE	unknown	1
265	TRUE	Empty	Uncharacterized protein OS=Solanum lycopersicum GN=Solyc05g012480.2 PE=3 SV=1	K4BXX0_SOLLC (+1)	60 kDa		unknown	1
266	TRUE	Empty	UDP-glucuronate decarboxylase 1 OS=Nicotiana tabacum PE=2 SV=1	Q6IVK5_TOBAC	39 kDa	TRUE	unknown	1
267	TRUE	Empty	Uridine 5'-monophosphate synthase (Fragment) OS=Nicotiana tabacum GN=PYR5-6 PE=2 SV=1	UMPS_TOBAC	50 kDa		unknown	1
268	TRUE	Empty	Uncharacterized protein OS=Solanum lycopersicum GN=Solyc01g109940.2 PE=3 SV=1	K4B3K7_SOLLC (+1)	45 kDa	TRUE	unknown	1
269	TRUE	Empty	Uncharacterized protein OS=Solanum lycopersicum GN=Solyc02g085350.2 PE=4 SV=1	K4BB47_SOLLC	69 kDa		unknown	1
270	TRUE	Empty	Proteasome subunit alpha type OS=Solanum lycopersicum GN=Solyc04g080590.2 PE=3 SV=1	K4BVD8_SOLLC (+1)	32 kDa		unknown	1
271	TRUE	Empty	Proteasome subunit alpha type OS=Solanum lycopersicum GN=Solyc10g008010.2 PE=3 SV=1	K4CXX8_SOLLC	26 kDa	TRUE	unknown	1
272	TRUE	Empty	Uncharacterized protein OS=Solanum tuberosum GN=PGSC0003DMG400014239 PE=4 SV=1	M1B4I6_SOLTU	70 kDa	TRUE	unknown	1
273	TRUE	Empty	Uncharacterized protein OS=Solanum tuberosum GN=PGSC0003DMG400017459 PE=3 SV=1	M1BGZ4_SOLTU (+1)	35 kDa	TRUE	unknown	1
274	TRUE	Empty	Uncharacterized protein OS=Solanum tuberosum GN=PGSC0003DMG400024913 PE=4 SV=1	M1CBR7_SOLTU (+1)	61 kDa	TRUE	unknown	1
275	TRUE	Empty	BTF3 OS=Nicotiana benthamiana PE=2 SV=1	Q1W1W5_NICBE	17 kDa	TRUE	unknown	1
276	TRUE	Empty	Nitrite reductase OS=Nicotiana tabacum GN=nii2 PE=1 SV=1	Q76G13_TOBAC	66 kDa	TRUE	unknown	1
277	TRUE	Empty	Uncharacterized protein OS=Solanum lycopersicum GN=Solyc10g081510.1 PE=3 SV=1	K4D338_SOLLC (+1)	85 kDa	TRUE	unknown	1
278	TRUE	Empty	Uncharacterized protein OS=Solanum tuberosum GN=PGSC0003DMG400028642 PE=4 SV=1	M1CSJ8_SOLTU	36 kDa		unknown	1
279	TRUE	Empty	Uncharacterized protein OS=Solanum tuberosum GN=PGSC0003DMG400025820 PE=3 SV=1	M1CFH9_SOLTU	121 kDa		unknown	1
280	TRUE	Empty	Glycerophosphodiesterase-like protein OS=Nicotiana tabacum GN=NtGPDL PE=1 SV=1	Q2WGN6_TOBAC	82 kDa		unknown	1
281	TRUE	Empty	Uncharacterized protein OS=Solanum lycopersicum GN=Solyc03g007890.2 PE=3 SV=1	K4BEL1_SOLLC	80 kDa	TRUE	unknown	1
282	TRUE	Empty	Sulfite reductase 1 [ferredoxin], chloroplastic OS=Nicotiana tabacum GN=SIR1 PE=1 SV=1	SIR1_TOBAC	78 kDa		unknown	1
283	TRUE	Empty	Translationally-controlled tumor protein homolog OS=Nicotiana tabacum GN=TCTP PE=2 SV=1	TCTP_TOBAC	19 kDa	TRUE	unknown	1
284	TRUE	Empty	DNA-binding protein OS=Nicotiana tabacum GN=T231 PE=2 SV=1	O04692_TOBAC	16 kDa	TRUE	unknown	1
285	TRUE	Empty	Uncharacterized protein OS=Solanum tuberosum GN=PGSC0003DMG400012101 PE=4 SV=1	M1AVU1_SOLTU (+2)	13 kDa		unknown	1
286	TRUE	Empty	Ribosomal protein L19 OS=Solanum lycopersicum GN=Solyc06g009210.2 PE=3 SV=1	K4C3V1_SOLLC (+4)	25 kDa	TRUE	unknown	1
287	TRUE	Empty	Uncharacterized protein OS=Solanum lycopersicum GN=Solyc10g080940.1 PE=3 SV=1	K4D2Y1_SOLLC (+1)	51 kDa	TRUE	unknown	1
288	TRUE	Empty	Uncharacterized protein OS=Solanum lycopersicum GN=Solyc10g085550.1 PE=3 SV=1	K4D3Y9_SOLLC	48 kDa	TRUE	unknown	1
289	TRUE	Empty	Uncharacterized protein OS=Solanum lycopersicum GN=Solyc10g078960.1 PE=4 SV=1	K4D2D7_SOLLC (+1)	19 kDa		unknown	1
290	TRUE	Empty	40S ribosomal protein S25 OS=Solanum lycopersicum GN=RPS25 PE=3 SV=1	RS25_SOLLC	12 kDa		unknown	1
291	TRUE	Empty	Adenosine kinase isoform 2T OS=Nicotiana tabacum PE=2 SV=1	Q5DKU6_TOBAC	38 kDa	TRUE	unknown	1
292	TRUE	Empty	Alcohol dehydrogenase class III OS=Solanum lycopersicum GN=ADH3 PE=1 SV=1	D2Y3F4_SOLLC (+3)	41 kDa	TRUE	unknown	1
293	TRUE	Empty	Uncharacterized protein OS=Solanum lycopersicum GN=Solyc01g110130.2 PE=3 SV=1	K4B3M6_SOLLC	92 kDa	TRUE	unknown	1
294	TRUE	Empty	Uncharacterized protein OS=Solanum lycopersicum GN=Solyc11g039650.1 PE=3 SV=1	K4D7U2_SOLLC	100 kDa	TRUE	unknown	1
295	TRUE	Empty	Malic enzyme OS=Solanum tuberosum GN=PGSC0003DMG401000020 PE=3 SV=1	M0ZG23_SOLTU	69 kDa		unknown	1
296	TRUE	Empty	Uncharacterized protein OS=Solanum tuberosum GN=PGSC0003DMG400020325 PE=3 SV=1	M1BT92_SOLTU	85 kDa	TRUE	unknown	1
297	TRUE	Empty	3-phosphoshikimate 1-carboxyvinyltransferase, chloroplastic OS=Solanum lycopersicum PE=2 SV=1	AROA_SOLLC (+2)	56 kDa	TRUE	unknown	1
298	TRUE	Empty	Eukaryotic initiation factor 4A-3 OS=Nicotiana plumbaginifolia PE=2 SV=1	IF4A3_NICPL	44 kDa	TRUE	unknown	1
299	TRUE	Empty	Uncharacterized protein OS=Solanum lycopersicum GN=Solyc05g056310.2 PE=3 SV=1	K4C2V5_SOLLC (+1)	61 kDa		unknown	1
300	TRUE	Empty	Uncharacterized protein OS=Solanum tuberosum GN=PGSC0003DMG400016448 PE=4 SV=1	M1BCZ9_SOLTU	33 kDa		unknown	1
301	TRUE	Empty	Uncharacterized protein OS=Solanum tuberosum GN=PGSC0003DMG400020813 PE=3 SV=1	M1BV98_SOLTU	28 kDa	TRUE	unknown	1
302	TRUE	Empty	Pyrophosphate--fructose 6-phosphate 1-phosphotransferase subunit beta OS=Solanum tuberosum PE=1 SV=2	PFPB_SOLTU	60 kDa		unknown	1
303	TRUE	Empty	UDP-glucose:protein transglucosylase-like protein SlUPTG1 OS=Solanum lycopersicum GN=LOC543938 PE=2 SV=1	Q6IV07_SOLLC	41 kDa	TRUE	unknown	1
304	TRUE	Empty	Aconitase (Fragment) OS=Solanum pennellii PE=2 SV=1	Q84NI5_SOLPN	98 kDa	TRUE	unknown	1
305	TRUE	Empty	14-3-3 protein OS=Nicotiana tabacum GN=D75 PE=2 SV=1	Q948K3_TOBAC	29 kDa	TRUE	unknown	1
306	TRUE	Empty	N-carbamoylputrescine amidase OS=Solanum tuberosum GN=CPA PE=2 SV=1	AGUB_SOLTU (+1)	33 kDa		unknown	1
307	TRUE	Empty	Uncharacterized protein OS=Solanum lycopersicum GN=Solyc06g009020.2 PE=3 SV=1	K4C3T2_SOLLC (+1)	24 kDa	TRUE	unknown	1
308	TRUE	Empty	Uncharacterized protein OS=Solanum tuberosum GN=PGSC0003DMG400013633 PE=3 SV=1	M1B2A9_SOLTU	93 kDa		unknown	1
309	TRUE	Empty	Uncharacterized protein OS=Solanum tuberosum GN=PGSC0003DMG400015920 PE=3 SV=1	M1BAZ0_SOLTU	99 kDa	TRUE	unknown	1
310	TRUE	Empty	NAD-dependent malic enzyme 62 kDa isoform, mitochondrial OS=Solanum tuberosum PE=1 SV=1	MAOM_SOLTU	70 kDa		unknown	1
311	TRUE	Empty	Profilin OS=Solanum tuberosum PE=2 SV=1	Q38HU3_SOLTU (+1)	14 kDa		unknown	1
312	TRUE	Empty	Proteasome subunit alpha type OS=Solanum tuberosum PE=2 SV=1	Q3HVM0_SOLTU	28 kDa	TRUE	unknown	1
313	TRUE	Empty	Cystathionine gamma synthase OS=Nicotiana attenuata PE=2 SV=1	S5ZIN0_NICAT	59 kDa	TRUE	unknown	1
314	TRUE	Empty	Uncharacterized protein OS=Solanum lycopersicum GN=Solyc01g102410.2 PE=3 SV=1	K4B1G9_SOLLC (+1)	84 kDa		unknown	1
315	TRUE	Empty	Uncharacterized protein OS=Solanum lycopersicum GN=Solyc03g095840.2 PE=4 SV=1	K4BJ06_SOLLC (+1)	39 kDa	TRUE	unknown	1
316	TRUE	Empty	Uncharacterized protein OS=Solanum lycopersicum GN=Solyc07g007210.2 PE=4 SV=1	K4CBJ2_SOLLC (+1)	103 kDa		unknown	1
317	TRUE	Empty	Uncharacterized protein OS=Solanum lycopersicum GN=Solyc11g007720.1 PE=3 SV=1	K4D533_SOLLC	69 kDa	TRUE	unknown	1
318	TRUE	Empty	Ankyrin domain protein OS=Nicotiana tabacum GN=ANK1 PE=2 SV=1	Q8H6P9_TOBAC (+1)	37 kDa	TRUE	unknown	1
319	TRUE	Empty	Pectinesterase OS=Nicotiana tabacum PE=2 SV=1	Q9LEB0_TOBAC	63 kDa	TRUE	unknown	1
320	TRUE	Empty	Glyceraldehyde-3-phosphate dehydrogenase OS=Nicotiana tabacum GN=gapC PE=2 SV=1	Q9XG67_TOBAC	37 kDa	TRUE	unknown	1
321	TRUE	Empty	Uncharacterized protein OS=Solanum lycopersicum GN=Solyc05g012270.2 PE=3 SV=1	K4BXV0_SOLLC (+1)	54 kDa		unknown	1
322	TRUE	Empty	Uncharacterized protein OS=Solanum tuberosum GN=PGSC0003DMG401004334 PE=4 SV=1	M0ZZ08_SOLTU (+1)	39 kDa	TRUE	unknown	1
323	TRUE	Empty	Ribosomal protein L3B OS=Nicotiana tabacum GN=RPL3B PE=2 SV=1	Q6TKQ9_TOBAC	47 kDa	TRUE	unknown	1
324	TRUE	Empty	Type 2 histone deacetylase a OS=Nicotiana tabacum GN=HD2a PE=2 SV=1	E1U7Y2_TOBAC	32 kDa	TRUE	unknown	1
325	TRUE	Empty	Uncharacterized protein OS=Solanum lycopersicum GN=Solyc02g090360.2 PE=4 SV=1	K4BCI5_SOLLC (+2)	60 kDa	TRUE	unknown	1
326	TRUE	Empty	Uncharacterized protein OS=Solanum lycopersicum GN=Solyc05g056250.2 PE=3 SV=1	K4C2U9_SOLLC	61 kDa		unknown	1
327	TRUE	Empty	G protein beta-subunit-like protein OS=Nicotiana plumbaginifolia PE=2 SV=1	Q40403_NICPL	36 kDa	TRUE	unknown	1
328	TRUE	Empty	Putative carbamoyl phosphate synthase large subunit OS=Nicotiana tabacum GN=CT4 PE=1 SV=1	Q8L6J9_TOBAC	132 kDa	TRUE	unknown	1
329	TRUE	Empty	GrpE protein homolog OS=Nicotiana tabacum GN=GrpE1 PE=1 SV=1	Q9ZSP4_TOBAC	34 kDa	TRUE	unknown	1
330	TRUE	Empty	Sucrose synthase OS=Solanum tuberosum GN=PGSC0003DMG400002895 PE=3 SV=1	M0ZT40_SOLTU (+1)	92 kDa	TRUE	unknown	1
331	TRUE	Empty	Uncharacterized protein OS=Solanum lycopersicum GN=Solyc01g088560.2 PE=3 SV=1	K4AYP6_SOLLC (+1)	23 kDa		unknown	1
332	TRUE	Empty	Uncharacterized protein OS=Solanum lycopersicum GN=Solyc08g074550.2 PE=3 SV=1	K4CMH3_SOLLC	78 kDa	TRUE	unknown	1
333	TRUE	Empty	Uncharacterized protein OS=Solanum lycopersicum GN=Solyc09g082540.2 PE=4 SV=1	K4CVN1_SOLLC	36 kDa		unknown	1
334	TRUE	Empty	Uncharacterized protein OS=Solanum lycopersicum GN=Solyc12g099470.1 PE=4 SV=1	K4DHW8_SOLLC (+1)	51 kDa	TRUE	unknown	1
335	TRUE	Empty	Uncharacterized protein OS=Solanum tuberosum GN=PGSC0003DMG400010235 PE=4 SV=1	M1AN98_SOLTU	155 kDa	TRUE	unknown	1
336	TRUE	Empty	Aspartate aminotransferase OS=Solanum tuberosum GN=PGSC0003DMG400015637 PE=3 SV=1	M1B9T8_SOLTU	45 kDa	TRUE	unknown	1
337	TRUE	Empty	Ubiquitin carboxyl-terminal hydrolase OS=Solanum tuberosum GN=PGSC0003DMG400028223 PE=3 SV=1	M1CQH5_SOLTU	132 kDa	TRUE	unknown	1
338	TRUE	Empty	Elongation factor 2 (Fragment) OS=Nicotiana tabacum GN=ef2 PE=2 SV=1	Q9FEL2_TOBAC	16 kDa	TRUE	unknown	1
339	TRUE	Empty	Uncharacterized protein OS=Solanum tuberosum GN=PGSC0003DMG400029414 PE=4 SV=1	M1CVI2_SOLTU	61 kDa	TRUE	unknown	1
340	TRUE	Empty	Adenosine kinase isoform 1S OS=Nicotiana tabacum PE=2 SV=1	Q5DKU9_TOBAC	37 kDa	TRUE	unknown	1
341	TRUE	Empty	RAN GTPase-activating protein 2 OS=Nicotiana benthamiana GN=RanGAP2 PE=2 SV=1	A5JGX6_NICBE	59 kDa	TRUE	unknown	1
342	TRUE	Empty	Uncharacterized protein OS=Solanum lycopersicum GN=Solyc07g043320.2 PE=4 SV=1	K4CEJ1_SOLLC	170 kDa	TRUE	unknown	1
343	TRUE	Empty	Uncharacterized protein OS=Solanum tuberosum GN=PGSC0003DMG400019272 PE=4 SV=1	M1BP14_SOLTU	28 kDa		unknown	1
344	TRUE	Empty	Uncharacterized protein OS=Solanum tuberosum GN=PGSC0003DMG400033034 PE=3 SV=1	M1D6E0_SOLTU	105 kDa	TRUE	unknown	1
345	TRUE	Empty	AGO4-2 (Fragment) OS=Nicotiana benthamiana PE=1 SV=1	Q2LFC1_NICBE	101 kDa	TRUE	unknown	1
346	TRUE	Empty	Phosphoribosylaminoimidazolecarboxamide formyltransferase/IMP cyclohydrolase OS=Nicotiana tabacum GN=purH PE=2 SV=1	Q9FPL3_TOBAC	66 kDa	TRUE	unknown	1
347	TRUE	Empty	Probable xyloglucan endotransglucosylase/hydrolase protein OS=Nicotiana tabacum GN=XTH PE=2 SV=1	XTH_TOBAC	34 kDa		unknown	1
348	TRUE	Empty	Uncharacterized protein OS=Solanum lycopersicum GN=Solyc02g078040.2 PE=4 SV=1	K4B929_SOLLC (+1)	27 kDa		unknown	1
349	TRUE	Empty	Malate dehydrogenase OS=Solanum lycopersicum GN=Solyc12g014180.1 PE=3 SV=1	K4DCV3_SOLLC (+2)	36 kDa	TRUE	unknown	1
350	TRUE	Empty	ADP,ATP carrier protein, mitochondrial (Fragment) OS=Solanum tuberosum GN=ANT1 PE=2 SV=1	ADT2_SOLTU (+1)	42 kDa	TRUE	unknown	1
351	TRUE	Empty	Acetolactate synthase OS=Nicotiana tabacum PE=3 SV=1	C0L093_TOBAC (+1)	72 kDa	TRUE	unknown	1
352	TRUE	Empty	Uncharacterized protein OS=Solanum lycopersicum GN=Solyc03g114500.2 PE=3 SV=1	K4BKV2_SOLLC (+1)	52 kDa	TRUE	unknown	1
353	TRUE	Empty	Uncharacterized protein OS=Solanum lycopersicum GN=Solyc05g053540.2 PE=3 SV=1	K4C234_SOLLC (+1)	66 kDa		unknown	1
354	TRUE	Empty	Uncharacterized protein OS=Solanum lycopersicum GN=Solyc08g079090.2 PE=4 SV=1	K4CNR8_SOLLC (+1)	66 kDa		unknown	1
355	TRUE	Empty	Uncharacterized protein OS=Solanum tuberosum GN=PGSC0003DMG400015731 PE=4 SV=1	M1BA84_SOLTU	47 kDa	TRUE	unknown	1
356	TRUE	Empty	Proteasome subunit beta type-6 OS=Nicotiana tabacum PE=2 SV=1	PSB6_TOBAC	25 kDa	TRUE	unknown	1
357	TRUE	Empty	DnaJ-like protein OS=Solanum lycopersicum PE=2 SV=1	Q9M7M2_SOLLC	47 kDa	TRUE	unknown	1
358	TRUE	Empty	Succinyl-CoA ligase [ADP-forming] subunit alpha-2, mitochondrial OS=Solanum lycopersicum PE=1 SV=1	SUCA2_SOLLC	35 kDa	TRUE	unknown	1
359	TRUE	Empty	Phosphoglycerate kinase OS=Solanum lycopersicum GN=Solyc07g066600.2 PE=3 SV=1	K4CHY3_SOLLC (+1)	42 kDa	TRUE	unknown	1
360	TRUE	Empty	Uncharacterized protein OS=Solanum lycopersicum GN=Solyc12g042080.1 PE=3 SV=1	K4DF02_SOLLC (+2)	18 kDa		unknown	1
361	TRUE	Empty	Endochitinase A OS=Nicotiana tabacum GN=CHN48 PE=1 SV=2	CHI1_TOBAC	35 kDa		unknown	1
362	TRUE	Empty	Leucine-rich repeat protein OS=Nicotiana tabacum GN=LRR1 PE=2 SV=1	D2CFI9_TOBAC	40 kDa		unknown	1
363	TRUE	Empty	Uncharacterized protein OS=Solanum lycopersicum GN=Solyc05g053140.2 PE=4 SV=1	K4C1Z4_SOLLC	44 kDa		unknown	1
364	TRUE	Empty	Uncharacterized protein OS=Solanum tuberosum GN=PGSC0003DMG400022692 PE=4 SV=1	M1C2L9_SOLTU (+3)	52 kDa		unknown	1
365	TRUE	Empty	Citrate synthase OS=Nicotiana tabacum GN=cit1 PE=2 SV=1	O24135_TOBAC	52 kDa		unknown	1
366	TRUE	Empty	Annexin OS=Nicotiana tabacum GN=Anx3 PE=2 SV=1	Q9XEN8_TOBAC	36 kDa		unknown	1
367	TRUE	Empty	Uncharacterized protein OS=Solanum lycopersicum GN=Solyc06g071920.2 PE=3 SV=1	K4C8R4_SOLLC	37 kDa	TRUE	unknown	1
368	TRUE	Empty	Uncharacterized protein OS=Solanum lycopersicum GN=Solyc07g065490.2 PE=4 SV=1	K4CHM7_SOLLC	72 kDa	TRUE	unknown	1
369	TRUE	Empty	Eukaryotic translation initiation factor 3 subunit G OS=Solanum lycopersicum GN=Solyc08g074790.2 PE=3 SV=1	K4CMJ7_SOLLC (+1)	32 kDa		unknown	1
370	TRUE	Empty	Uncharacterized protein OS=Solanum tuberosum GN=PGSC0003DMG400019159 PE=3 SV=1	M1BNI9_SOLTU	24 kDa	TRUE	unknown	1
371	TRUE	Empty	Uncharacterized protein OS=Solanum tuberosum GN=PGSC0003DMG400021254 PE=4 SV=1	M1BWT8_SOLTU	76 kDa	TRUE	unknown	1
372	TRUE	Empty	Uncharacterized protein OS=Solanum tuberosum GN=PGSC0003DMG400022346 PE=4 SV=1	M1C189_SOLTU (+1)	69 kDa	TRUE	unknown	1
373	TRUE	Empty	Uncharacterized protein OS=Solanum tuberosum GN=PGSC0003DMG400024849 PE=4 SV=1	M1CBG9_SOLTU (+1)	29 kDa	TRUE	unknown	1
374	TRUE	Empty	60S ribosomal protein L13 (Fragment) OS=Solanum palustre GN=Ci-1 PE=2 SV=1	Q6TKT4_SOLPL	23 kDa	TRUE	unknown	1
375	TRUE	Empty	Uncharacterized protein OS=Solanum lycopersicum GN=Solyc07g006790.2 PE=3 SV=1	K4CBF0_SOLLC	60 kDa	TRUE	unknown	1
376	TRUE	Empty	Uncharacterized protein OS=Solanum tuberosum GN=PGSC0003DMG400007514 PE=4 SV=1	M1AC27_SOLTU	40 kDa	TRUE	unknown	1
377	TRUE	Empty	Uncharacterized protein OS=Solanum tuberosum GN=PGSC0003DMG400030366 PE=4 SV=1	M1CZC1_SOLTU	247 kDa	TRUE	unknown	1
378	TRUE	Empty	Uncharacterized protein OS=Solanum tuberosum GN=PGSC0003DMG400030613 PE=3 SV=1	M1D0I5_SOLTU	92 kDa		unknown	1
379	TRUE	Empty	Plasma membrane polypeptide OS=Nicotiana tabacum PE=2 SV=1	O49911_TOBAC	23 kDa	TRUE	unknown	1
380	TRUE	Empty	Nt-rab7b protein OS=Nicotiana tabacum GN=Nt-rab7b PE=2 SV=1	Q40527_TOBAC	23 kDa	TRUE	unknown	1
381	TRUE	Empty	E1 alpha subunit of pyruvate dehydrogenase OS=Petunia hybrida GN=E1aPDH PE=2 SV=1	Q5ECP6_PETHY	43 kDa	TRUE	unknown	1
382	TRUE	Empty	60S ribosomal protein L23a OS=Nicotiana tabacum GN=RPL23A PE=2 SV=1	RL23A_TOBAC	17 kDa		unknown	1
383	TRUE	Empty	Uncharacterized protein OS=Solanum tuberosum GN=PGSC0003DMG400011047 PE=4 SV=1	M1ARJ5_SOLTU	43 kDa	TRUE	unknown	1
384	TRUE	Empty	Glucose-1-phosphate adenylyltransferase OS=Nicotiana tabacum GN=AGP PE=2 SV=1	A7XAQ5_TOBAC	57 kDa		unknown	1
385	TRUE	Empty	Phosphoenolpyruvate carboxylase OS=Nicotiana tabacum GN=PPC PE=1 SV=1	CAPP_TOBAC	110 kDa	TRUE	unknown	1
386	TRUE	Empty	Proteasome subunit alpha type OS=Solanum lycopersicum GN=PAD1 PE=3 SV=1	K4B407_SOLLC (+3)	27 kDa		unknown	1
387	TRUE	Empty	Uncharacterized protein OS=Solanum lycopersicum GN=Solyc04g063230.2 PE=4 SV=1	K4BT15_SOLLC	86 kDa	TRUE	unknown	1
388	TRUE	Empty	Uncharacterized protein OS=Solanum lycopersicum GN=Solyc06g082630.2 PE=3 SV=1	K4CAB8_SOLLC (+3)	47 kDa	TRUE	unknown	1
389	TRUE	Empty	Uncharacterized protein OS=Solanum tuberosum GN=PGSC0003DMG400015189 PE=3 SV=1	M1B818_SOLTU	53 kDa		unknown	1
390	TRUE	Empty	Uncharacterized protein OS=Solanum tuberosum GN=PGSC0003DMG400025052 PE=4 SV=1	M1CCF1_SOLTU (+1)	27 kDa		unknown	1
391	TRUE	Empty	Monodehydroascorbate reductase OS=Nicotiana tabacum PE=2 SV=1	U3RE33_TOBAC	52 kDa		unknown	1
392	TRUE	Empty	Alpha chain of nascent polypeptide associated complex OS=Nicotiana benthamiana GN=NbNACa1 PE=2 SV=1	A2PYH3_NICBE	22 kDa	TRUE	unknown	1
393	TRUE	Empty	Histone H3.3 OS=Capsicum annuum PE=2 SV=3	H33_CAPAN (+3)	15 kDa		unknown	1
394	TRUE	Empty	Heat shock cognate 70 kDa protein OS=Petunia hybrida GN=HSP70 PE=2 SV=1	HSP7C_PETHY	71 kDa	TRUE	unknown	1
395	TRUE	Empty	Hexokinase-2, chloroplastic OS=Nicotiana tabacum GN=HXK2 PE=2 SV=1	HXK2_TOBAC	54 kDa	TRUE	unknown	1
396	TRUE	Empty	Eukaryotic translation initiation factor 5A-2 OS=Nicotiana plumbaginifolia GN=EIF-5A2 PE=2 SV=1	IF5A2_NICPL	17 kDa	TRUE	unknown	1
397	TRUE	Empty	Uncharacterized protein OS=Solanum lycopersicum GN=Solyc02g092430.1 PE=3 SV=1	K4BD39_SOLLC (+1)	17 kDa		unknown	1
398	TRUE	Empty	Uncharacterized protein OS=Solanum lycopersicum GN=Solyc03g083430.2 PE=4 SV=1	K4BIB9_SOLLC (+1)	60 kDa	TRUE	unknown	1
399	TRUE	Empty	Uncharacterized protein OS=Solanum lycopersicum GN=Solyc03g114150.2 PE=3 SV=1	K4BKR7_SOLLC	58 kDa	TRUE	unknown	1
400	TRUE	Empty	Metacaspase OS=Solanum lycopersicum GN=MCA PE=2 SV=1	K4CWY6_SOLLC	46 kDa	TRUE	unknown	1
401	TRUE	Empty	Uncharacterized protein OS=Solanum tuberosum GN=PGSC0003DMG400003692 PE=4 SV=1	M0ZWB1_SOLTU	30 kDa		unknown	1
402	TRUE	Empty	Beta-fructosidase (Beta-fructofuranosidase) OS=Nicotiana tabacum GN=Ntbfruc1 PE=2 SV=1	Q43799_TOBAC	66 kDa	TRUE	unknown	1
403	TRUE	Empty	Pyruvate kinase OS=Solanum lycopersicum GN=Solyc08g077180.2 PE=3 SV=1	K4CN78_SOLLC	64 kDa	TRUE	unknown	1
404	TRUE	Empty	Uncharacterized protein OS=Solanum lycopersicum GN=ACI39 PE=3 SV=1	K4CYU9_SOLLC (+1)	17 kDa		unknown	1
405	TRUE	Empty	Proteasome subunit alpha type-6 OS=Nicotiana tabacum GN=PAA1 PE=1 SV=1	PSA6_TOBAC	27 kDa		unknown	1
406	TRUE	Empty	Germin-like protein OS=Nicotiana attenuata GN=Ger PE=2 SV=1	Q5VJG4_NICAT (+1)	23 kDa		unknown	1
407	TRUE	Empty	14-3-3 protein OS=Nicotiana tabacum GN=Nt14-3-3kappa2 PE=3 SV=1	Q762F2_TOBAC (+1)	29 kDa	TRUE	unknown	1
408	TRUE	Empty	Superoxide dismutase [Mn], mitochondrial OS=Nicotiana plumbaginifolia GN=SODA PE=1 SV=1	SODM_NICPL	26 kDa		unknown	1
409	TRUE	Empty	Uncharacterized protein OS=Solanum lycopersicum GN=Solyc01g106260.2 PE=3 SV=1	K4B2J4_SOLLC	72 kDa	TRUE	unknown	1
410	TRUE	Empty	Uncharacterized protein OS=Solanum lycopersicum GN=Solyc06g036290.2 PE=3 SV=1	K4C4Z6_SOLLC	70 kDa	TRUE	unknown	1
411	TRUE	Empty	Nucleoside diphosphate kinase OS=Solanum tuberosum GN=NDPK1 PE=2 SV=1	D3U1X1_SOLTU (+1)	26 kDa		unknown	1
412	TRUE	Empty	Phosphorus transporter OS=Solanum lycopersicum GN=Solyc02g094470.2 PE=2 SV=1	K4BDP2_SOLLC	38 kDa		unknown	1
413	TRUE	Empty	Uncharacterized protein OS=Solanum lycopersicum GN=Solyc05g012260.2 PE=4 SV=1	K4BXU9_SOLLC	68 kDa	TRUE	unknown	1
414	TRUE	Empty	Uncharacterized protein OS=Solanum lycopersicum GN=Solyc05g013030.1 PE=4 SV=1	K4BY24_SOLLC (+1)	47 kDa		unknown	1
415	TRUE	Empty	Ribosomal protein L15 OS=Solanum lycopersicum GN=Solyc06g064630.2 PE=3 SV=1	K4C793_SOLLC (+2)	24 kDa	TRUE	unknown	1
416	TRUE	Empty	Uncharacterized protein OS=Solanum lycopersicum GN=Solyc06g074650.2 PE=4 SV=1	K4C9I3_SOLLC	113 kDa		unknown	1
417	TRUE	Empty	Uncharacterized protein OS=Solanum lycopersicum GN=Solyc07g032100.2 PE=4 SV=1	K4CDF4_SOLLC	137 kDa	TRUE	unknown	1
418	TRUE	Empty	Uncharacterized protein OS=Solanum lycopersicum GN=Solyc10g076510.1 PE=3 SV=1	K4D1Z3_SOLLC	65 kDa	TRUE	unknown	1
419	TRUE	Empty	Pyruvate kinase OS=Solanum tuberosum GN=PGSC0003DMG400027321 PE=3 SV=1	M1CLW5_SOLTU	58 kDa	TRUE	unknown	1
420	TRUE	Empty	Uncharacterized protein OS=Solanum tuberosum GN=PGSC0003DMG400028615 PE=4 SV=1	M1CSF3_SOLTU (+1)	99 kDa	TRUE	unknown	1
421	TRUE	Empty	Osmotic stress-activated protein kinase OS=Nicotiana tabacum GN=OSAK PE=2 SV=1	Q8RXH5_TOBAC	41 kDa	TRUE	unknown	1
422	TRUE	Empty	Uncharacterized protein OS=Solanum tuberosum GN=PGSC0003DMG400030927 PE=4 SV=1	M1D1V1_SOLTU (+1)	17 kDa	TRUE	unknown	1
423	TRUE	Empty	Dihydrolipoyl dehydrogenase OS=Capsicum annuum GN=LDH PE=2 SV=1	Q6QJL7_CAPAN	53 kDa	TRUE	unknown	1
424	TRUE	Empty	Cell division control protein OS=Nicotiana glutinosa GN=CDC48 PE=1 SV=1	C5MQG8_NICGU	89 kDa	TRUE	unknown	1
425	TRUE	Empty	Uncharacterized protein OS=Solanum tuberosum GN=PGSC0003DMG400014405 PE=3 SV=1	M1B583_SOLTU	80 kDa	TRUE	unknown	1
426	TRUE	Empty	Fructose-bisphosphate aldolase OS=Solanum tuberosum GN=PGSC0003DMG400002675 PE=2 SV=1	Q2PYX3_SOLTU	39 kDa	TRUE	unknown	1
427	TRUE	Empty	Phospho-2-dehydro-3-deoxyheptonate aldolase 1, chloroplastic OS=Nicotiana tabacum GN=DHAPS-1 PE=1 SV=1	AROF_TOBAC	60 kDa	TRUE	unknown	1
428	TRUE	Empty	Glutamate dehydrogenase B OS=Nicotiana plumbaginifolia GN=GDHB PE=1 SV=1	DHEB_NICPL	45 kDa	TRUE	unknown	1
429	TRUE	Empty	Uncharacterized protein OS=Solanum lycopersicum GN=Solyc01g057760.2 PE=4 SV=1	K4AVY7_SOLLC	135 kDa	TRUE	unknown	1
430	TRUE	Empty	Uncharacterized protein OS=Solanum lycopersicum GN=Solyc01g073690.2 PE=4 SV=1	K4AXB5_SOLLC	27 kDa	TRUE	unknown	1
431	TRUE	Empty	Uncharacterized protein OS=Solanum lycopersicum GN=Solyc01g104950.2 PE=4 SV=1	K4B267_SOLLC	85 kDa		unknown	1
432	TRUE	Empty	Uncharacterized protein OS=Solanum lycopersicum GN=Solyc02g065300.1 PE=3 SV=1	K4B6W4_SOLLC	123 kDa	TRUE	unknown	1
433	TRUE	Empty	Uncharacterized protein OS=Solanum lycopersicum GN=Solyc06g069890.2 PE=3 SV=1	K4C8G1_SOLLC (+1)	30 kDa		unknown	1
434	TRUE	Empty	Uncharacterized protein OS=Solanum lycopersicum GN=Solyc08g081320.2 PE=4 SV=1	K4CPC9_SOLLC (+1)	100 kDa		unknown	1
435	TRUE	Empty	Uncharacterized protein OS=Solanum tuberosum GN=PGSC0003DMG400004052 PE=4 SV=1	M0ZXX7_SOLTU	65 kDa	TRUE	unknown	1
436	TRUE	Empty	Uncharacterized protein OS=Solanum tuberosum GN=PGSC0003DMG400028998 PE=4 SV=1	M1CTX3_SOLTU	69 kDa	TRUE	unknown	1
437	TRUE	Empty	Uncharacterized protein OS=Solanum tuberosum GN=PGSC0003DMG400029022 PE=4 SV=1	M1CTZ8_SOLTU	45 kDa		unknown	1
438	TRUE	Empty	Annexin OS=Nicotiana tabacum GN=X671 PE=2 SV=1	O24132_TOBAC	36 kDa	TRUE	unknown	1
439	TRUE	Empty	Dehydroascorbate reductase OS=Nicotiana tabacum GN=DHAR PE=1 SV=1	Q84UH4_TOBAC	24 kDa		unknown	1
440	TRUE	Empty	14-3-3 a-1 protein OS=Nicotiana tabacum GN=14-3-3 a-1 PE=1 SV=1	Q75ZE5_TOBAC	29 kDa	TRUE	unknown	1
441	TRUE	Empty	Uncharacterized protein OS=Solanum tuberosum GN=PGSC0003DMG400031797 PE=4 SV=1	M1D4K8_SOLTU	50 kDa		unknown	1
442	TRUE	Empty	60S ribosomal protein L36 OS=Solanum lycopersicum GN=Solyc01g094560.2 PE=3 SV=1	K4AZJ7_SOLLC (+2)	17 kDa	TRUE	unknown	1
443	TRUE	Empty	Pathogenesis-related protein PR10 OS=Nicotiana tabacum GN=pr10 PE=2 SV=1	H2ESL0_TOBAC	18 kDa		unknown	1
444	TRUE	Empty	Uncharacterized protein OS=Solanum lycopersicum GN=Solyc02g070780.2 PE=3 SV=1	K4B859_SOLLC (+1)	88 kDa	TRUE	unknown	1
445	TRUE	Empty	Uncharacterized protein OS=Solanum lycopersicum GN=Solyc06g066790.2 PE=4 SV=1	K4C7V3_SOLLC	109 kDa	TRUE	unknown	1
446	TRUE	Empty	Uncharacterized protein OS=Solanum lycopersicum GN=Solyc11g006690.1 PE=3 SV=1	K4D4T0_SOLLC (+5)	16 kDa	TRUE	unknown	1
447	TRUE	Empty	Serine hydroxymethyltransferase OS=Solanum tuberosum GN=PGSC0003DMG400006396 PE=3 SV=1	M1A7K0_SOLTU	57 kDa	TRUE	unknown	1
448	TRUE	Empty	Uncharacterized protein OS=Solanum tuberosum GN=PGSC0003DMG400007677 PE=4 SV=1	M1ACN9_SOLTU	163 kDa		unknown	1
449	TRUE	Empty	Cytosine-specific methyltransferase (Fragment) OS=Nicotiana benthamiana GN=CMT3-2 PE=2 SV=1	M4T8W2_NICBE	101 kDa	TRUE	unknown	1
450	TRUE	Empty	Cationic peroxidase isozyme 40K OS=Nicotiana tabacum PE=2 SV=1	Q40487_TOBAC	36 kDa	TRUE	unknown	1
451	TRUE	Empty	Villin 2 (Fragment) OS=Nicotiana tabacum GN=vln2 PE=2 SV=1	Q5K4L4_TOBAC	57 kDa	TRUE	unknown	1
452	TRUE	Empty	Cytosolic acetoacetyl-coenzyme A thiolase OS=Nicotiana tabacum GN=AACT1 PE=1 SV=1	Q5XMB8_TOBAC	41 kDa		unknown	1
453	TRUE	Empty	Sucrose-6-phosphate synthase A OS=Nicotiana tabacum GN=SPSA PE=2 SV=1	Q9SNY7_TOBAC	119 kDa	TRUE	unknown	1
454	TRUE	Empty	Dihydrolipoyl dehydrogenase OS=Solanum tuberosum GN=lpd2 PE=2 SV=1	Q9FEN7_SOLTU	53 kDa	TRUE	unknown	1
455	TRUE	Empty	Phosphoribosylformylglycinamidine cyclo-ligase OS=Solanum lycopersicum GN=Solyc04g058090.2 PE=3 SV=1	K4BT02_SOLLC	43 kDa		unknown	1
456	TRUE	Empty	26S proteasome subunit RPN7 OS=Capsicum annuum PE=2 SV=1	A0MKC7_CAPAN	44 kDa	TRUE	unknown	1
457	TRUE	Empty	Formate dehydrogenase, mitochondrial OS=Solanum tuberosum GN=FDH1 PE=1 SV=2	FDH_SOLTU (+2)	42 kDa		unknown	1
458	TRUE	Empty	Betaine aldehyde dehydrogenase OS=Solanum torvum GN=BADH PE=2 SV=1	H6V8T9_9SOLN	56 kDa	TRUE	unknown	1
459	TRUE	Empty	Uncharacterized protein OS=Solanum lycopersicum GN=Solyc02g087300.1 PE=4 SV=1	K4BBN7_SOLLC (+2)	32 kDa		unknown	1
460	TRUE	Empty	Uncharacterized protein OS=Solanum lycopersicum GN=Solyc05g005460.2 PE=4 SV=1	K4BW77_SOLLC	66 kDa		unknown	1
461	TRUE	Empty	Uncharacterized protein OS=Solanum lycopersicum GN=Solyc06g062840.2 PE=4 SV=1	K4C715_SOLLC (+1)	58 kDa	TRUE	unknown	1
462	TRUE	Empty	Ubiquitin carboxyl-terminal hydrolase OS=Solanum lycopersicum GN=Solyc12g044740.1 PE=3 SV=1	K4DFF9_SOLLC	54 kDa	TRUE	unknown	1
463	TRUE	Empty	Uncharacterized protein OS=Solanum tuberosum GN=PGSC0003DMG400002321 PE=3 SV=1	M0ZQM8_SOLTU	34 kDa	TRUE	unknown	1
464	TRUE	Empty	Acyl-coenzyme A oxidase OS=Solanum tuberosum GN=PGSC0003DMG400004828 PE=3 SV=1	M1A129_SOLTU	74 kDa	TRUE	unknown	1
465	TRUE	Empty	Uncharacterized protein OS=Solanum tuberosum GN=PGSC0003DMG400008773 PE=4 SV=1	M1AGZ2_SOLTU	70 kDa	TRUE	unknown	1
466	TRUE	Empty	Uncharacterized protein OS=Solanum tuberosum GN=PGSC0003DMG400009295 PE=4 SV=1	M1AJB8_SOLTU	62 kDa		unknown	1
467	TRUE	Empty	Aspartate aminotransferase OS=Solanum tuberosum GN=PGSC0003DMG400029897 PE=3 SV=1	M1CXI6_SOLTU (+1)	51 kDa	TRUE	unknown	1
468	TRUE	Empty	Dehydroquinate dehydratase/shikimate dehydrogenase (Fragment) OS=Nicotiana tabacum PE=2 SV=1	Q42947_TOBAC (+1)	63 kDa	TRUE	unknown	1
469	TRUE	Empty	Glucose-6-phosphate isomerase OS=Solanum tuberosum GN=GPI PE=2 SV=1	Q68HC9_SOLTU	63 kDa		unknown	1
470	TRUE	Empty	Uncharacterized protein OS=Solanum lycopersicum GN=Solyc04g015610.2 PE=4 SV=1	K4BQ63_SOLLC	40 kDa	TRUE	unknown	1
471	TRUE	Empty	Glutathione S-transferase/peroxidase OS=Capsicum chinense PE=2 SV=1	Q5GMM5_CAPCH	26 kDa	TRUE	unknown	1
472	TRUE	Empty	Uncharacterized protein OS=Solanum lycopersicum GN=Solyc06g076870.2 PE=3 SV=1	K4CA45_SOLLC (+1)	34 kDa	TRUE	unknown	1
473	TRUE	Empty	Type 2 histone deacetylase c OS=Nicotiana tabacum GN=HD2c PE=1 SV=1	E1U7Y4_TOBAC	30 kDa	TRUE	unknown	1
474	TRUE	Empty	Peptidyl-prolyl cis-trans isomerase OS=Solanum lycopersicum GN=Solyc01g009990.2 PE=3 SV=1	K4ATJ4_SOLLC	27 kDa	TRUE	unknown	1
475	TRUE	Empty	Uncharacterized protein OS=Solanum lycopersicum GN=Solyc04g011350.2 PE=4 SV=1	K4BPJ0_SOLLC	115 kDa	TRUE	unknown	1
476	TRUE	Empty	Uncharacterized protein OS=Solanum lycopersicum GN=Solyc07g008340.2 PE=4 SV=1	K4CBV3_SOLLC (+1)	65 kDa		unknown	1
477	TRUE	Empty	Uncharacterized protein OS=Solanum tuberosum GN=PGSC0003DMG400000661 PE=3 SV=1	M0ZJ17_SOLTU	47 kDa		unknown	1
478	TRUE	Empty	Uncharacterized protein OS=Solanum tuberosum GN=PGSC0003DMG400012771 PE=4 SV=1	M1AYU6_SOLTU	198 kDa	TRUE	unknown	1
479	TRUE	Empty	Uncharacterized protein OS=Solanum tuberosum GN=PGSC0003DMG400019597 PE=4 SV=1	M1BQ94_SOLTU	96 kDa	TRUE	unknown	1
480	TRUE	Empty	Alpha-1,4 glucan phosphorylase L-1 isozyme, chloroplastic/amyloplastic OS=Solanum tuberosum PE=1 SV=2	PHSL1_SOLTU	110 kDa		unknown	1
481	TRUE	Empty	Putative ML domain protein (Fragment) OS=Nicotiana glauca GN=ml PE=2 SV=1	Q5W1I1_NICGL	20 kDa		unknown	1
482	TRUE	Empty	Caffeic acid O-methyltransferase II OS=Nicotiana tabacum PE=4 SV=1	Q8S3K6_TOBAC	40 kDa		unknown	1
483	TRUE	Empty	L-galactono-1,4-lactone dehydrogenase OS=Nicotiana tabacum GN=GLDHase PE=2 SV=1	Q9FXL9_TOBAC	67 kDa		unknown	1
484	TRUE	Empty	Alpha-expansin OS=Nicotiana tabacum GN=Nt-EXPA3 PE=2 SV=1	Q9ZP37_TOBAC	28 kDa	TRUE	unknown	1
485	TRUE	Empty	Mitochondrial small heat shock protein OS=Capsicum annuum GN=HSP24 PE=2 SV=1	D9IAX1_CAPAN (+1)	24 kDa		unknown	1
486	TRUE	Empty	Uncharacterized protein OS=Solanum lycopersicum GN=Solyc11g051160.1 PE=4 SV=1	K4D8S6_SOLLC	66 kDa	TRUE	unknown	1
487	TRUE	Empty	Glycine-rich protein 2 OS=Nicotiana sylvestris GN=GRP-2 PE=1 SV=1	GRP2_NICSY	20 kDa		unknown	1
488	TRUE	Empty	Uncharacterized protein OS=Solanum lycopersicum GN=Solyc08g008210.2 PE=3 SV=1	K4CIV5_SOLLC (+1)	28 kDa		unknown	1
489	TRUE	Empty	Uncharacterized protein OS=Solanum lycopersicum GN=Solyc06g083820.2 PE=4 SV=1	K4CAN7_SOLLC	15 kDa	TRUE	unknown	1
490	TRUE	Empty	Uncharacterized protein OS=Solanum tuberosum GN=PGSC0003DMG400022381 PE=4 SV=1	M1C1F1_SOLTU	36 kDa		unknown	1
491	TRUE	Empty	Putative ferredoxin-dependent glutamate synthase 1 OS=Capsicum annuum PE=2 SV=1	B5LAU8_CAPAN	178 kDa	TRUE	unknown	1
492	TRUE	Empty	Uncharacterized protein OS=Solanum lycopersicum GN=Solyc01g079540.2 PE=3 SV=1	K4AXJ9_SOLLC (+7)	22 kDa		unknown	1
493	TRUE	Empty	Uncharacterized protein OS=Solanum lycopersicum GN=Solyc01g106050.2 PE=3 SV=1	K4B2H4_SOLLC	91 kDa	TRUE	unknown	1
494	TRUE	Empty	Uncharacterized protein OS=Solanum lycopersicum GN=Solyc02g021420.2 PE=4 SV=1	K4B4Z2_SOLLC	109 kDa	TRUE	unknown	1
495	TRUE	Empty	Uncharacterized protein OS=Solanum lycopersicum GN=Solyc03g080160.2 PE=4 SV=1	K4BHZ2_SOLLC (+1)	22 kDa	TRUE	unknown	1
496	TRUE	Empty	Uncharacterized protein OS=Solanum lycopersicum GN=Solyc05g009470.2 PE=4 SV=1	K4BXC1_SOLLC	105 kDa	TRUE	unknown	1
497	TRUE	Empty	Uridine kinase OS=Solanum lycopersicum GN=Solyc06g065580.2 PE=3 SV=1	K4C7I7_SOLLC (+1)	54 kDa	TRUE	unknown	1
498	TRUE	Empty	Importin subunit alpha OS=Solanum lycopersicum GN=Solyc08g041890.2 PE=3 SV=1	K4CK49_SOLLC (+1)	64 kDa	TRUE	unknown	1
499	TRUE	Empty	Uncharacterized protein OS=Solanum lycopersicum GN=Solyc10g083280.1 PE=3 SV=1	K4D3B5_SOLLC (+2)	16 kDa		unknown	1
500	TRUE	Empty	Uncharacterized protein OS=Solanum tuberosum GN=PGSC0003DMG400001442 PE=3 SV=1	M0ZM32_SOLTU	110 kDa	TRUE	unknown	1
501	TRUE	Empty	Uncharacterized protein OS=Solanum tuberosum GN=PGSC0003DMG400007466 PE=3 SV=1	M1ABX1_SOLTU	118 kDa	TRUE	unknown	1
502	TRUE	Empty	Uncharacterized protein OS=Solanum tuberosum GN=PGSC0003DMG400017221 PE=4 SV=1	M1BG20_SOLTU	70 kDa	TRUE	unknown	1
503	TRUE	Empty	Uncharacterized protein OS=Solanum tuberosum GN=PGSC0003DMG400018943 PE=4 SV=1	M1BMU3_SOLTU (+1)	52 kDa	TRUE	unknown	1
504	TRUE	Empty	Uncharacterized protein OS=Solanum tuberosum GN=PGSC0003DMG400030785 PE=4 SV=1	M1D186_SOLTU	123 kDa		unknown	1
505	TRUE	Empty	Uncharacterized protein OS=Solanum tuberosum GN=PGSC0003DMG400033035 PE=4 SV=1	M1D6E4_SOLTU	31 kDa		unknown	1
506	TRUE	Empty	Pleiotropic drug resistance protein 1 OS=Nicotiana plumbaginifolia GN=PDR1 PE=1 SV=1	PDR1_NICPL	162 kDa	TRUE	unknown	1
507	TRUE	Empty	PHB2 OS=Nicotiana benthamiana PE=1 SV=1	Q45Q23_NICBE	32 kDa	TRUE	unknown	1
508	TRUE	Empty	Pyruvate decarboxylase 1 (Fragment) OS=Petunia hybrida GN=PDC1 PE=2 SV=1	Q5BN14_PETHY	54 kDa	TRUE	unknown	1
509	TRUE	Empty	Protein disulfide isomerase (Fragment) OS=Nicotiana benthamiana GN=PDI PE=2 SV=1	C9DFB7_NICBE	18 kDa	TRUE	unknown	1
510	TRUE	Empty	G-strand specific single-stranded telomere-binding protein 1 OS=Nicotiana tabacum GN=GTBP1 PE=1 SV=1	E2F3S8_TOBAC	36 kDa	TRUE	unknown	1
511	TRUE	Empty	Uncharacterized protein OS=Solanum lycopersicum GN=Solyc02g078940.2 PE=4 SV=1	K4B9B8_SOLLC (+1)	35 kDa		unknown	1
512	TRUE	Empty	Uncharacterized protein OS=Solanum lycopersicum GN=Solyc04g050510.2 PE=4 SV=1	K4BS21_SOLLC	141 kDa		unknown	1
513	TRUE	Empty	Uncharacterized protein OS=Solanum lycopersicum GN=Solyc07g008880.2 PE=4 SV=1	K4CC07_SOLLC (+1)	278 kDa		unknown	1
514	TRUE	Empty	Serine hydroxymethyltransferase OS=Solanum lycopersicum GN=Solyc08g065490.2 PE=3 SV=1	K4CLC9_SOLLC	57 kDa	TRUE	unknown	1
515	TRUE	Empty	Uncharacterized protein OS=Solanum tuberosum GN=PGSC0003DMG400008026 PE=4 SV=1	M1AE01_SOLTU	35 kDa		unknown	1
516	TRUE	Empty	Uncharacterized protein OS=Solanum tuberosum GN=PGSC0003DMG400027240 PE=4 SV=1	M1CLM3_SOLTU	70 kDa	TRUE	unknown	1
517	TRUE	Empty	Stromal ascorbate peroxidase OS=Nicotiana tabacum PE=2 SV=1	Q9TNL9_TOBAC (+1)	42 kDa	TRUE	unknown	1
518	TRUE	Empty	Chorismate synthase 1 OS=Nicotiana tabacum GN=CS1 PE=2 SV=1	U3PHS9_TOBAC	48 kDa		unknown	1
519	TRUE	Empty	Ascorbate peroxidase (Fragment) OS=Nicotiana benthamiana GN=APX PE=2 SV=1	F8WQS3_NICBE	21 kDa	TRUE	unknown	1
520	TRUE	Empty	Invertase (Fragment) OS=Nicotiana tabacum GN=NtINV PE=2 SV=1	Q8W3Z9_TOBAC	28 kDa	TRUE	unknown	1
521	TRUE	Empty	Acetolactate synthase small subunit 1, chloroplastic OS=Nicotiana plumbaginifolia PE=2 SV=1	ILVH_NICPL	50 kDa		unknown	1
522	TRUE	Empty	Uncharacterized protein OS=Solanum tuberosum GN=PGSC0003DMG400021603 PE=4 SV=1	M1BY87_SOLTU	172 kDa		unknown	1
523	TRUE	Empty	UTP:alpha-D-glucose-1-phosphate uridylyltransferase OS=Solanum tuberosum PE=2 SV=1	Q5F1U6_SOLTU (+1)	52 kDa	TRUE	unknown	1
524	TRUE	Empty	Putative branched-chain alpha-keto acid dehydrogenase E2 subunit OS=Capsicum annuum PE=2 SV=1	B5LAT5_CAPAN	55 kDa		unknown	1
525	TRUE	Empty	Hexokinase-1 OS=Nicotiana tabacum GN=HXK1 PE=1 SV=1	HXK1_TOBAC	54 kDa	TRUE	unknown	1
526	TRUE	Empty	Clustered mitochondria protein homolog OS=Solanum lycopersicum GN=Solyc01g086750.2 PE=3 SV=1	K4AY68_SOLLC	155 kDa	TRUE	unknown	1
527	TRUE	Empty	Uncharacterized protein OS=Solanum lycopersicum GN=Solyc03g119360.2 PE=4 SV=1	K4BM85_SOLLC (+3)	22 kDa		unknown	1
528	TRUE	Empty	Uncharacterized protein OS=Solanum lycopersicum GN=Solyc11g068640.1 PE=4 SV=1	K4DA21_SOLLC	129 kDa		unknown	1
529	TRUE	Empty	Elongation factor Tu OS=Solanum tuberosum GN=PGSC0003DMG400003838 PE=3 SV=1	M0ZWY7_SOLTU	49 kDa	TRUE	unknown	1
530	TRUE	Empty	Uncharacterized protein OS=Solanum tuberosum GN=PGSC0003DMG401004570 PE=4 SV=1	M0ZZV1_SOLTU	47 kDa		unknown	1
531	TRUE	Empty	Uncharacterized protein OS=Solanum tuberosum GN=PGSC0003DMG400018260 PE=3 SV=1	M1BK14_SOLTU	96 kDa		unknown	1
532	TRUE	Empty	Uncharacterized protein OS=Solanum tuberosum GN=PGSC0003DMG400021658 PE=4 SV=1	M1BYH5_SOLTU	52 kDa	TRUE	unknown	1
533	TRUE	Empty	Polyadenylate-binding protein RBP45 OS=Nicotiana plumbaginifolia GN=RBP45 PE=1 SV=1	RBP45_NICPL	45 kDa	TRUE	unknown	1
534	TRUE	Empty	S-methyl-5-thioribose kinase OS=Nicotiana attenuata PE=2 SV=1	S6A7M5_NICAT	48 kDa		unknown	1
535	TRUE	Empty	Uncharacterized protein OS=Solanum lycopersicum GN=DDTFR8 PE=4 SV=1	K4BTK3_SOLLC (+1)	20 kDa		unknown	1
536	TRUE	Empty	Adenylosuccinate synthetase OS=Solanum tuberosum GN=PGSC0003DMG400023683 PE=3 SV=1	M1C6L7_SOLTU	55 kDa	TRUE	unknown	1
537	TRUE	Empty	Uncharacterized protein OS=Solanum lycopersicum GN=Solyc03g118010.2 PE=4 SV=1	K4BLV2_SOLLC	105 kDa	TRUE	unknown	1
538	TRUE	Empty	Spermine synthase (Fragment) OS=Nicotiana benthamiana PE=2 SV=1	A8R0T2_NICBE	13 kDa	TRUE	unknown	1
539	TRUE	Empty	14-3-3-like protein C OS=Nicotiana tabacum PE=1 SV=1	1433C_TOBAC (+2)	29 kDa	TRUE	unknown	1
540	TRUE	Empty	Exportin-1 OS=Solanum lycopersicum GN=Xpo1 PE=2 SV=1	D1MAF2_SOLLC	124 kDa		unknown	1
541	TRUE	Empty	Glucose-6-phosphate 1-dehydrogenase, chloroplastic OS=Nicotiana tabacum PE=2 SV=1	G6PDC_TOBAC	67 kDa	TRUE	unknown	1
542	TRUE	Empty	Uncharacterized protein OS=Solanum lycopersicum GN=Solyc03g051900.2 PE=4 SV=1	K4BGJ1_SOLLC	220 kDa	TRUE	unknown	1
543	TRUE	Empty	Uncharacterized protein OS=Solanum lycopersicum GN=Solyc10g076240.1 PE=3 SV=1	K4D1W6_SOLLC	35 kDa	TRUE	unknown	1
544	TRUE	Empty	Uncharacterized protein OS=Solanum lycopersicum GN=Solyc11g011470.1 PE=4 SV=1	K4D5V2_SOLLC	80 kDa		unknown	1
545	TRUE	Empty	Eukaryotic translation initiation factor 3 subunit F OS=Solanum lycopersicum GN=Solyc11g013440.1 PE=3 SV=1	K4D6E8_SOLLC	31 kDa		unknown	1
546	TRUE	Empty	Uncharacterized protein OS=Solanum tuberosum GN=PGSC0003DMG400000737 PE=3 SV=1	M0ZJD3_SOLTU	53 kDa		unknown	1
547	TRUE	Empty	Proteasome subunit beta type OS=Solanum tuberosum GN=PGSC0003DMG400008067 PE=3 SV=1	M1AE64_SOLTU	28 kDa	TRUE	unknown	1
548	TRUE	Empty	Uncharacterized protein OS=Solanum tuberosum GN=PGSC0003DMG400029870 PE=4 SV=1	M1CXE6_SOLTU	67 kDa		unknown	1
549	TRUE	Empty	Proliferating cell nuclear antigen OS=Nicotiana benthamiana GN=PCNA PE=2 SV=1	Q9FUI4_NICBE	29 kDa		unknown	1
550	TRUE	Empty	Mitochondrial gamma aminobutyrate transaminase 1 OS=Nicotiana tabacum PE=2 SV=1	U3RJ91_TOBAC	56 kDa	TRUE	unknown	1
551	TRUE	Empty	Uncharacterized protein OS=Solanum tuberosum GN=PGSC0003DMG400007849 PE=4 SV=1	M1AD94_SOLTU (+1)	43 kDa	TRUE	unknown	1
552	TRUE	Empty	Alcohol dehydrogenase (Fragment) OS=Nicotiana tabacum GN=tobADH1 PE=1 SV=1	Q42953_TOBAC	41 kDa	TRUE	unknown	1
553	TRUE	Empty	Elongation factor 2 (Fragment) OS=Nicotiana tabacum GN=EF2 PE=2 SV=1	P93352_TOBAC	20 kDa	TRUE	unknown	1
554	TRUE	Empty	Uncharacterized protein OS=Solanum tuberosum GN=PGSC0003DMG400020446 PE=4 SV=1	M1BTT7_SOLTU	64 kDa	TRUE	unknown	1
555	TRUE	Empty	Uncharacterized protein OS=Solanum lycopersicum GN=Solyc03g112850.2 PE=3 SV=1	K4BKD8_SOLLC (+1)	12 kDa		unknown	1
556	TRUE	Empty	Uncharacterized protein OS=Solanum tuberosum GN=PGSC0003DMG400019515 PE=3 SV=1	M1BQ00_SOLTU (+1)	32 kDa		unknown	1
557	TRUE	Empty	Uncharacterized protein OS=Solanum lycopersicum GN=Solyc09g010630.2 PE=3 SV=1	K4CR90_SOLLC	71 kDa	TRUE	unknown	1
558	TRUE	Empty	Uncharacterized protein OS=Solanum tuberosum GN=PGSC0003DMG400008754 PE=4 SV=1	M1AGY0_SOLTU	16 kDa	TRUE	unknown	1
559	TRUE	Empty	Calmodulin-5/6/7/8 OS=Solanum tuberosum GN=PCM5 PE=1 SV=3	CALM5_SOLTU (+11)	17 kDa		unknown	1
560	TRUE	Empty	Uncharacterized protein OS=Solanum lycopersicum GN=Solyc01g088020.2 PE=4 SV=1	K4AYJ2_SOLLC	122 kDa		unknown	1
561	TRUE	Empty	Uncharacterized protein OS=Solanum lycopersicum GN=Solyc01g105060.2 PE=3 SV=1	K4B276_SOLLC (+1)	25 kDa		unknown	1
562	TRUE	Empty	Uncharacterized protein OS=Solanum lycopersicum GN=Solyc04g005690.2 PE=4 SV=1	K4BNH5_SOLLC	85 kDa	TRUE	unknown	1
563	TRUE	Empty	Uncharacterized protein OS=Solanum lycopersicum GN=Solyc04g077970.2 PE=3 SV=1	K4BUN4_SOLLC	29 kDa		unknown	1
564	TRUE	Empty	Uncharacterized protein OS=Solanum lycopersicum GN=Solyc06g081980.1 PE=3 SV=1	K4CA57_SOLLC (+2)	33 kDa		unknown	1
565	TRUE	Empty	Uncharacterized protein OS=Solanum lycopersicum GN=Solyc08g014130.2 PE=3 SV=1	K4CJ46_SOLLC (+1)	67 kDa		unknown	1
566	TRUE	Empty	Uncharacterized protein OS=Solanum lycopersicum GN=Solyc10g024320.1 PE=4 SV=1	K4CZ51_SOLLC	65 kDa		unknown	1
567	TRUE	Empty	Uncharacterized protein OS=Solanum lycopersicum GN=Solyc11g067100.1 PE=3 SV=1	K4D9W7_SOLLC (+3)	11 kDa	TRUE	unknown	1
568	TRUE	Empty	Phosphomannomutase OS=Nicotiana tabacum PE=2 SV=1	PMM_TOBAC	29 kDa		unknown	1
569	TRUE	Empty	Uncharacterized protein OS=Solanum lycopersicum GN=Solyc01g087120.2 PE=3 SV=1	K4AYA3_SOLLC	26 kDa		unknown	1
570	TRUE	Empty	Uncharacterized protein OS=Solanum lycopersicum GN=Solyc03g007610.2 PE=4 SV=1	K4BEI4_SOLLC (+1)	79 kDa	TRUE	unknown	1
571	TRUE	Empty	Luminal-binding protein 4 OS=Nicotiana tabacum GN=BIP4 PE=1 SV=1	BIP4_TOBAC	74 kDa	TRUE	unknown	1
572	TRUE	Empty	Uncharacterized protein OS=Solanum lycopersicum GN=Solyc02g080420.2 PE=4 SV=1	K4B9R3_SOLLC (+1)	46 kDa	TRUE	unknown	1
573	TRUE	Empty	Uncharacterized protein OS=Solanum lycopersicum GN=Solyc07g008610.1 PE=4 SV=1	K4CBY0_SOLLC (+1)	78 kDa		unknown	1
574	TRUE	Empty	Triosephosphate isomerase OS=Solanum lycopersicum GN=Solyc10g054870.1 PE=3 SV=1	K4D180_SOLLC (+1)	33 kDa	TRUE	unknown	1
575	TRUE	Empty	Uncharacterized protein OS=Solanum tuberosum GN=PGSC0003DMG400003163 PE=4 SV=1	M0ZU92_SOLTU	110 kDa	TRUE	unknown	1
576	TRUE	Empty	Cinnamyl alcohol dehydrogenase 1 OS=Nicotiana tabacum GN=CAD1-1 PE=1 SV=1	Q5D4P9_TOBAC	36 kDa	TRUE	unknown	1
577	TRUE	Empty	NAD-malate dehydrogenase OS=Nicotiana tabacum PE=2 SV=1	Q9XQP4_TOBAC	43 kDa	TRUE	unknown	1
578	TRUE	Empty	Ly200 protein OS=Capsicum annuum PE=2 SV=1	Q6RW44_CAPAN	16 kDa	TRUE	unknown	1
579	TRUE	Empty	Uncharacterized protein OS=Solanum lycopersicum GN=Solyc11g066950.1 PE=4 SV=1	K4D9V2_SOLLC	12 kDa	TRUE	unknown	1
580	TRUE	Empty	Uncharacterized protein OS=Solanum tuberosum GN=PGSC0003DMG400020166 PE=4 SV=1	M1BSI8_SOLTU (+2)	50 kDa		unknown	1
581	TRUE	Empty	Eukaryotic translation initiation factor 3 subunit J OS=Solanum lycopersicum GN=Solyc02g079060.2 PE=3 SV=1	K4B9D0_SOLLC	25 kDa		unknown	1
582	TRUE	Empty	Uncharacterized protein OS=Solanum tuberosum GN=PGSC0003DMG400008311 PE=3 SV=1	M1AF40_SOLTU	50 kDa	TRUE	unknown	1
583	TRUE	Empty	Uncharacterized protein OS=Solanum lycopersicum GN=Solyc02g069150.2 PE=4 SV=1	K4B7P7_SOLLC (+1)	25 kDa	TRUE	unknown	1
584	TRUE	Empty	SUP2 protein (Fragment) OS=Nicotiana tabacum GN=SUP2 PE=2 SV=1	Q40582_TOBAC	46 kDa	TRUE	unknown	1
585	TRUE	Empty	Succinic semialdehyde dehydrogenase OS=Solanum lycopersicum GN=LeSSADH PE=2 SV=1	B1Q3F8_SOLLC (+2)	56 kDa		unknown	1
586	TRUE	Empty	Mevalonate diphosphate decarboxylase (Fragment) OS=Nicotiana langsdorffii x Nicotiana sanderae PE=1 SV=1	B3F8H5_NICLS	45 kDa	TRUE	unknown	1
587	TRUE	Empty	Probable cinnamyl alcohol dehydrogenase 1 OS=Nicotiana tabacum GN=CAD14 PE=1 SV=1	CADH1_TOBAC	39 kDa	TRUE	unknown	1
588	TRUE	Empty	Nitrate reductase OS=Nicotiana tabacum GN=nia-1 PE=3 SV=1	G9HRR2_TOBAC (+1)	102 kDa		unknown	1
589	TRUE	Empty	Beta-keto-ACP reductase OS=Nicotiana tabacum GN=KAR PE=2 SV=1	H9CCH7_TOBAC	34 kDa	TRUE	unknown	1
590	TRUE	Empty	Uncharacterized protein OS=Solanum lycopersicum GN=Solyc01g099350.2 PE=4 SV=1	K4B0X2_SOLLC	73 kDa		unknown	1
591	TRUE	Empty	Uncharacterized protein OS=Solanum lycopersicum GN=Solyc06g060290.2 PE=3 SV=1	K4C6L0_SOLLC	49 kDa	TRUE	unknown	1
592	TRUE	Empty	Uncharacterized protein OS=Solanum tuberosum GN=PGSC0003DMG400003159 PE=4 SV=1	M0ZU86_SOLTU	29 kDa		unknown	1
593	TRUE	Empty	Uncharacterized protein OS=Solanum tuberosum GN=PGSC0003DMG400016720 PE=4 SV=1	M1BE32_SOLTU	82 kDa		unknown	1
594	TRUE	Empty	Uncharacterized protein OS=Solanum tuberosum GN=PGSC0003DMG400022432 PE=4 SV=1	M1C1N2_SOLTU	67 kDa	TRUE	unknown	1
595	TRUE	Empty	Tetratricoredoxin OS=Nicotiana tabacum PE=2 SV=1	Q8VZH4_TOBAC	43 kDa		unknown	1
596	TRUE	Empty	Microtubule-associated protein MAP65-1a OS=Nicotiana tabacum GN=map65-1a PE=2 SV=1	Q9FEV9_TOBAC	65 kDa	TRUE	unknown	1
597	TRUE	Empty	Poly(A)-binding protein OS=Nicotiana tabacum GN=PABP PE=2 SV=1	Q9M6E6_TOBAC	71 kDa	TRUE	unknown	1
598	TRUE	Empty	Glutamine synthetase OS=Nicotiana plumbaginifolia PE=2 SV=1	GLNA_NICPL	39 kDa	TRUE	unknown	1
599	TRUE	Empty	Malate dehydrogenase OS=Solanum lycopersicum GN=Solyc09g090140.2 PE=3 SV=1	K4CW40_SOLLC (+2)	35 kDa	TRUE	unknown	1
600	TRUE	Empty	Probable glutathione S-transferase OS=Nicotiana tabacum PE=2 SV=1	GSTX4_TOBAC	26 kDa	TRUE	unknown	1
601	TRUE	Empty	Uncharacterized protein OS=Solanum lycopersicum GN=Solyc01g103220.2 PE=3 SV=1	K4B1P8_SOLLC (+4)	12 kDa		unknown	1
602	TRUE	Empty	Uncharacterized protein OS=Solanum tuberosum GN=PGSC0003DMG400014656 PE=3 SV=1	M1B670_SOLTU	26 kDa	TRUE	unknown	1
603	TRUE	Empty	Cysteine protease CP6 OS=Nicotiana tabacum GN=CP6 PE=2 SV=1	T2BRU8_TOBAC	51 kDa		unknown	1
604	TRUE	Empty	Glycine dehydrogenase [decarboxylating], mitochondrial OS=Solanum tuberosum GN=GDCSP PE=2 SV=1	GCSP_SOLTU (+2)	113 kDa	TRUE	unknown	1
605	TRUE	Empty	Glutamate--cysteine ligase, chloroplastic OS=Nicotiana tabacum GN=GSH1 PE=1 SV=2	GSH1_TOBAC	59 kDa	TRUE	unknown	1
606	TRUE	Empty	Pyruvate kinase OS=Solanum lycopersicum GN=Solyc03g007810.2 PE=3 SV=1	K4BEK3_SOLLC	63 kDa	TRUE	unknown	1
607	TRUE	Empty	Uncharacterized protein OS=Solanum lycopersicum GN=Solyc03g083390.2 PE=4 SV=1	K4BIB5_SOLLC	34 kDa		unknown	1
608	TRUE	Empty	Uncharacterized protein OS=Solanum lycopersicum GN=Solyc06g073280.2 PE=3 SV=1	K4C947_SOLLC (+1)	50 kDa		unknown	1
609	TRUE	Empty	Uncharacterized protein OS=Solanum tuberosum GN=PGSC0003DMG400001355 PE=3 SV=1	M0ZLN7_SOLTU (+1)	59 kDa		unknown	1
610	TRUE	Empty	Uncharacterized protein OS=Solanum tuberosum GN=PGSC0003DMG400023359 PE=4 SV=1	M1C547_SOLTU	27 kDa	TRUE	unknown	1
611	TRUE	Empty	Peroxiredoxin 2B OS=Nicotiana benthamiana PE=2 SV=1	R9W2E1_NICBE	18 kDa	TRUE	unknown	1
612	TRUE	Empty	Cinnamoyl-CoA hydratase-dehydrogenase OS=Petunia hybrida GN=CHD PE=2 SV=1	J9YIZ4_PETHY	78 kDa	TRUE	unknown	1
613	TRUE	Empty	Uncharacterized protein OS=Solanum lycopersicum GN=Solyc03g118200.2 PE=4 SV=1	K4BLX1_SOLLC	64 kDa	TRUE	unknown	1
614	TRUE	Empty	RNA binding protein RZ-1 OS=Nicotiana sylvestris PE=2 SV=1	Q42412_NICSY	22 kDa	TRUE	unknown	1
615	TRUE	Empty	Uncharacterized protein OS=Solanum lycopersicum GN=Solyc08g006880.2 PE=4 SV=1	K4CIH6_SOLLC	182 kDa		unknown	1
616	TRUE	Empty	Uncharacterized protein OS=Solanum lycopersicum GN=Solyc10g080100.1 PE=4 SV=1	K4D2Q1_SOLLC	104 kDa	TRUE	unknown	1
617	TRUE	Empty	Proline-rich protein OS=Nicotiana alata GN=NaPRP4 PE=2 SV=1	Q07894_NICAL	28 kDa		unknown	1
618	TRUE	Empty	Uncharacterized protein OS=Solanum lycopersicum GN=Solyc11g007940.1 PE=4 SV=1	K4D555_SOLLC (+2)	36 kDa	TRUE	unknown	1
619	TRUE	Empty	Uncharacterized protein OS=Solanum tuberosum GN=PGSC0003DMG400008193 PE=4 SV=1	M1AEP8_SOLTU (+1)	25 kDa	TRUE	unknown	1
620	TRUE	Empty	Actin (Fragment) OS=Nicotiana benthamiana GN=act PE=2 SV=1	H9C954_NICBE	38 kDa	TRUE	unknown	1
621	TRUE	Empty	Ert1 (Fragment) OS=Nicotiana tabacum GN=ERT1 PE=2 SV=1	Q6RUN7_TOBAC	10 kDa	TRUE	unknown	1
622	TRUE	Empty	Actin-53 (Fragment) OS=Nicotiana tabacum PE=3 SV=1	ACT2_TOBAC	37 kDa	TRUE	unknown	1
623	TRUE	Empty	Uncharacterized protein OS=Solanum lycopersicum GN=Solyc01g100050.2 PE=4 SV=1	K4B139_SOLLC	125 kDa	TRUE	unknown	1
624	TRUE	Empty	Uncharacterized protein OS=Solanum lycopersicum GN=Solyc02g068750.1 PE=4 SV=1	K4B7K7_SOLLC (+1)	38 kDa		unknown	1
625	TRUE	Empty	Thioredoxin reductase OS=Solanum lycopersicum GN=Solyc02g082250.2 PE=3 SV=1	K4BA95_SOLLC (+1)	39 kDa	TRUE	unknown	1
626	TRUE	Empty	Uncharacterized protein OS=Solanum lycopersicum GN=Solyc03g117480.2 PE=3 SV=1	K4BLQ0_SOLLC (+5)	81 kDa	TRUE	unknown	1
627	TRUE	Empty	Uncharacterized protein OS=Solanum lycopersicum GN=Solyc04g082790.2 PE=4 SV=1	K4BW06_SOLLC (+2)	55 kDa		unknown	1
628	TRUE	Empty	Uncharacterized protein OS=Solanum lycopersicum GN=Solyc05g054370.2 PE=3 SV=1	K4C2B5_SOLLC (+1)	92 kDa	TRUE	unknown	1
629	TRUE	Empty	Uncharacterized protein OS=Solanum lycopersicum GN=Solyc06g048610.2 PE=4 SV=1	K4C5A8_SOLLC	42 kDa	TRUE	unknown	1
630	TRUE	Empty	Uncharacterized protein OS=Solanum lycopersicum GN=Solyc07g056150.2 PE=3 SV=1	K4CGE8_SOLLC (+2)	23 kDa	TRUE	unknown	1
631	TRUE	Empty	Uncharacterized protein OS=Solanum lycopersicum GN=Solyc06g083780.2 PE=3 SV=1	K4CUW3_SOLLC (+2)	15 kDa		unknown	1
632	TRUE	Empty	Uncharacterized protein OS=Solanum lycopersicum GN=Solyc09g097980.2 PE=4 SV=1	K4CWX0_SOLLC	39 kDa	TRUE	unknown	1
633	TRUE	Empty	Eukaryotic translation initiation factor 3 subunit H OS=Solanum lycopersicum GN=Solyc09g098280.2 PE=3 SV=1	K4CWZ8_SOLLC (+1)	39 kDa		unknown	1
634	TRUE	Empty	Uncharacterized protein OS=Solanum lycopersicum GN=Solyc10g080970.1 PE=3 SV=1	K4D2Y4_SOLLC	32 kDa		unknown	1
635	TRUE	Empty	Uncharacterized protein OS=Solanum lycopersicum GN=Solyc11g008770.1 PE=4 SV=1	K4D5D7_SOLLC	87 kDa	TRUE	unknown	1
636	TRUE	Empty	Uncharacterized protein OS=Solanum tuberosum GN=PGSC0003DMG400002921 PE=4 SV=1	M0ZT74_SOLTU	49 kDa	TRUE	unknown	1
637	TRUE	Empty	Uncharacterized protein OS=Solanum tuberosum GN=PGSC0003DMG400018010 PE=4 SV=1	M1BJ21_SOLTU	63 kDa	TRUE	unknown	1
638	TRUE	Empty	Uncharacterized protein OS=Solanum tuberosum GN=PGSC0003DMG400028753 PE=3 SV=1	M1CSY7_SOLTU	91 kDa	TRUE	unknown	1
639	TRUE	Empty	Uncharacterized protein OS=Solanum tuberosum GN=PGSC0003DMG400030187 PE=4 SV=1	M1CYM7_SOLTU	134 kDa		unknown	1
640	TRUE	Empty	Methylthioribose-1-phosphate isomerase OS=Nicotiana tabacum GN=CIG2 PE=2 SV=1	MTNA_TOBAC	40 kDa		unknown	1
641	TRUE	Empty	GrpE protein homolog OS=Nicotiana tabacum GN=GrpE2 PE=2 SV=1	Q9ZSP3_TOBAC	34 kDa	TRUE	unknown	1
642	TRUE	Empty	UDP-glucose 6-dehydrogenase OS=Solanum tuberosum GN=PGSC0003DMG400001448 PE=3 SV=1	M0ZM42_SOLTU	53 kDa	TRUE	unknown	1
643	TRUE	Empty	Uncharacterized protein OS=Solanum tuberosum GN=PGSC0003DMG402007810 PE=3 SV=1	M1AD38_SOLTU	24 kDa	TRUE	unknown	1
644	TRUE	Empty	Heat shock protein 90 OS=Nicotiana tabacum GN=NtHsp90er-1 PE=2 SV=1	G9MD86_TOBAC	93 kDa	TRUE	unknown	1
645	TRUE	Empty	Probable glutathione S-transferase OS=Nicotiana tabacum PE=2 SV=1	GSTX1_TOBAC	26 kDa	TRUE	unknown	1
646	TRUE	Empty	Uncharacterized protein OS=Solanum tuberosum GN=PGSC0003DMG400007059 PE=4 SV=1	M1AA71_SOLTU	76 kDa	TRUE	unknown	1
647	TRUE	Empty	Uncharacterized protein OS=Solanum tuberosum GN=PGSC0003DMG400004273 PE=4 SV=1	M0ZYR2_SOLTU	32 kDa		unknown	1
648	TRUE	Empty	Putative glutathione S-transferase (Fragment) OS=Nicotiana tabacum GN=GST1 PE=2 SV=1	Q4LB98_TOBAC	13 kDa	TRUE	unknown	0.99
649	TRUE	Empty	Leucine-rich repeat/extensin 1 OS=Nicotiana tabacum GN=NtLRX1 PE=4 SV=1	A3KD22_TOBAC	79 kDa		unknown	1
650	TRUE	Empty	HMG-CoA synthase OS=Nicotiana langsdorffii x Nicotiana sanderae PE=2 SV=1	B3F8H2_NICLS (+1)	51 kDa	TRUE	unknown	1
651	TRUE	Empty	Argonaute 2 (Fragment) OS=Nicotiana benthamiana GN=AGO2-1 PE=2 SV=1	G1CH35_NICBE	23 kDa		unknown	1
652	TRUE	Empty	Probable phospholipid hydroperoxide glutathione peroxidase OS=Nicotiana sylvestris PE=2 SV=1	GPX4_NICSY (+1)	19 kDa	TRUE	unknown	1
653	TRUE	Empty	Uncharacterized protein OS=Solanum lycopersicum GN=Solyc02g079170.2 PE=4 SV=1	K4B9E1_SOLLC (+1)	66 kDa	TRUE	unknown	1
654	TRUE	Empty	Uncharacterized protein OS=Solanum lycopersicum GN=Solyc02g082800.2 PE=4 SV=1	K4BAF0_SOLLC	59 kDa		unknown	1
655	TRUE	Empty	Uncharacterized protein OS=Solanum lycopersicum GN=Solyc02g087240.2 PE=4 SV=1	K4BBN1_SOLLC (+1)	54 kDa	TRUE	unknown	1
656	TRUE	Empty	Uncharacterized protein OS=Solanum lycopersicum GN=Solyc04g051370.2 PE=4 SV=1	K4BS97_SOLLC	51 kDa	TRUE	unknown	1
657	TRUE	Empty	Proteasome subunit beta type OS=Solanum lycopersicum GN=Solyc05g056160.2 PE=3 SV=1	K4C2U0_SOLLC (+1)	29 kDa		unknown	1
658	TRUE	Empty	Uncharacterized protein OS=Solanum lycopersicum GN=Solyc06g009290.2 PE=4 SV=1	K4C3V9_SOLLC	152 kDa		unknown	1
659	TRUE	Empty	Uncharacterized protein OS=Solanum lycopersicum GN=Solyc10g084800.1 PE=3 SV=1	K4D3R4_SOLLC (+3)	52 kDa		unknown	1
660	TRUE	Empty	Uncharacterized protein OS=Solanum tuberosum GN=PGSC0003DMG400001593 PE=4 SV=1	M0ZMS2_SOLTU	150 kDa	TRUE	unknown	1
661	TRUE	Empty	Uncharacterized protein OS=Solanum tuberosum GN=PGSC0003DMG400011837 PE=3 SV=1	M1AUY4_SOLTU	82 kDa		unknown	1
662	TRUE	Empty	Uncharacterized protein OS=Solanum tuberosum GN=PGSC0003DMG400014055 PE=3 SV=1	M1B3Q2_SOLTU	35 kDa	TRUE	unknown	1
663	TRUE	Empty	Uncharacterized protein OS=Solanum tuberosum GN=PGSC0003DMG400014572 PE=3 SV=1	M1B5V8_SOLTU	90 kDa	TRUE	unknown	1
664	TRUE	Empty	Mitochondrial processing peptidase OS=Solanum tuberosum GN=MPP PE=2 SV=1	Q41440_SOLTU	55 kDa	TRUE	unknown	1
665	TRUE	Empty	Microtubule bundling polypeptide TMBP200 OS=Nicotiana tabacum PE=2 SV=1	Q8S912_TOBAC	223 kDa	TRUE	unknown	1
666	TRUE	Empty	EIG-I24 protein OS=Nicotiana tabacum GN=EIG-I24 PE=1 SV=1	Q9FXS7_TOBAC	50 kDa		unknown	1
667	TRUE	Empty	Uncharacterized protein OS=Solanum lycopersicum GN=Solyc03g025800.2 PE=4 SV=1	K4BF53_SOLLC (+1)	14 kDa		unknown	1
668	TRUE	Empty	NAD-dependent isocitrate dehydrogenase OS=Nicotiana tabacum PE=2 SV=1	Q9ZNX1_TOBAC	40 kDa		unknown	1
669	TRUE	Empty	Uncharacterized protein OS=Solanum lycopersicum GN=Solyc08g075390.2 PE=4 SV=1	K4CMQ6_SOLLC	89 kDa		unknown	1
670	TRUE	Empty	DNA-directed RNA polymerase (Fragment) OS=Nicotiana sylvestris GN=RPB2 PE=2 SV=1	Q1L5Z0_NICSY	123 kDa		unknown	1
671	TRUE	Empty	Uncharacterized protein OS=Solanum tuberosum GN=PGSC0003DMG401027165 PE=3 SV=1	M1CL95_SOLTU	61 kDa	TRUE	unknown	1
672	TRUE	Empty	6-phosphogluconate dehydrogenase, decarboxylating OS=Solanum lycopersicum GN=Solyc12g056120.1 PE=3 SV=1	K4DFU3_SOLLC (+1)	54 kDa	TRUE	unknown	1
673	TRUE	Empty	Uncharacterized protein OS=Solanum lycopersicum GN=Solyc10g078930.1 PE=4 SV=1	K4D2D4_SOLLC	39 kDa		unknown	1
674	TRUE	Empty	Histone H1F OS=Nicotiana tabacum GN=H1f PE=2 SV=1	Q2XNF9_TOBAC	19 kDa	TRUE	unknown	1
675	TRUE	Empty	Uncharacterized protein OS=Solanum lycopersicum GN=Solyc10g074980.1 PE=4 SV=1	K4D1U0_SOLLC (+1)	69 kDa	TRUE	unknown	1
676	TRUE	Empty	Actin OS=Nicotiana tabacum PE=3 SV=1	B5M4V6_TOBAC	42 kDa	TRUE	unknown	1
677	TRUE	Empty	Uncharacterized protein OS=Solanum lycopersicum GN=Solyc04g080600.2 PE=4 SV=1	K4BVD9_SOLLC	169 kDa		unknown	1
678	TRUE	Empty	Elongation factor 1-alpha OS=Solanum lycopersicum PE=2 SV=1	EF1A_SOLLC	49 kDa	TRUE	unknown	1
679	TRUE	Empty	Nucleolar GTP-binding protein 1 OS=Solanum lycopersicum GN=Solyc01g081010.2 PE=3 SV=1	K4AXZ3_SOLLC	80 kDa		unknown	1
680	TRUE	Empty	Uncharacterized protein OS=Solanum lycopersicum GN=Solyc01g100360.2 PE=3 SV=1	K4B170_SOLLC (+1)	60 kDa	TRUE	unknown	1
681	TRUE	Empty	Uncharacterized protein OS=Solanum lycopersicum GN=Solyc01g104070.2 PE=4 SV=1	K4B1Y2_SOLLC (+2)	115 kDa	TRUE	unknown	1
682	TRUE	Empty	Uncharacterized protein OS=Solanum lycopersicum GN=Solyc02g081810.2 PE=4 SV=1	K4BA51_SOLLC	67 kDa		unknown	1
683	TRUE	Empty	Uncharacterized protein OS=Solanum lycopersicum GN=Solyc02g083710.2 PE=4 SV=1	K4BAN9_SOLLC (+2)	43 kDa		unknown	1
684	TRUE	Empty	Uncharacterized protein OS=Solanum lycopersicum GN=Solyc02g084790.2 PE=3 SV=1	K4BAZ4_SOLLC	37 kDa	TRUE	unknown	1
685	TRUE	Empty	Uncharacterized protein OS=Solanum lycopersicum GN=Solyc03g121640.2 PE=3 SV=1	K4BMW3_SOLLC	61 kDa	TRUE	unknown	1
686	TRUE	Empty	Sucrose synthase OS=Solanum tuberosum GN=PGSC0003DMG400013546 PE=3 SV=1	M1B216_SOLTU (+3)	93 kDa	TRUE	unknown	1
687	TRUE	Empty	Uncharacterized protein OS=Solanum tuberosum GN=PGSC0003DMG400018148 PE=4 SV=1	M1BJJ1_SOLTU	99 kDa	TRUE	unknown	1
688	TRUE	Empty	Uncharacterized protein OS=Solanum tuberosum GN=PGSC0003DMG402022737 PE=4 SV=1	M1C2T9_SOLTU	34 kDa	TRUE	unknown	1
689	TRUE	Empty	Phosphoenolpyruvate carboxylase (Fragment) OS=Nicotiana sylvestris GN=Nsppc1 PE=4 SV=1	Q8S917_NICSY	86 kDa	TRUE	unknown	1
690	TRUE	Empty	Uncharacterized protein OS=Solanum lycopersicum GN=Solyc11g066100.1 PE=3 SV=1	K4D9L9_SOLLC (+1)	71 kDa	TRUE	unknown	1
691	TRUE	Empty	Eukaryotic translation initiation factor 3 subunit D OS=Solanum lycopersicum GN=Solyc02g078120.1 PE=3 SV=1	K4B937_SOLLC (+1)	66 kDa	TRUE	unknown	1
692	TRUE	Empty	Uncharacterized protein OS=Solanum lycopersicum GN=Solyc10g078620.1 PE=3 SV=1	K4D2A4_SOLLC (+1)	24 kDa		unknown	1
693	TRUE	Empty	Uncharacterized protein OS=Solanum tuberosum GN=PGSC0003DMG400000227 PE=3 SV=1	M0ZH30_SOLTU	68 kDa	TRUE	unknown	1
694	TRUE	Empty	60S ribosomal protein L34 OS=Nicotiana tabacum GN=RPL34 PE=2 SV=1	RL34_TOBAC	14 kDa		unknown	1
695	TRUE	Empty	Elicitor inducible protein OS=Nicotiana tabacum GN=EIG-J7 PE=2 SV=1	Q9FXT1_TOBAC	20 kDa		unknown	1
696	TRUE	Empty	Uncharacterized protein OS=Solanum tuberosum GN=PGSC0003DMG400027903 PE=4 SV=1	M1CP75_SOLTU (+1)	45 kDa	TRUE	unknown	1
697	TRUE	Empty	31 kDa ribonucleoprotein, chloroplastic OS=Nicotiana sylvestris PE=1 SV=1	ROC4_NICSY	35 kDa	TRUE	unknown	1
698	TRUE	Empty	Transketolase 1 OS=Capsicum annuum PE=2 SV=1	O78327_CAPAN	80 kDa	TRUE	unknown	1
699	TRUE	Empty	Uncharacterized protein OS=Solanum lycopersicum GN=Solyc02g093640.2 PE=3 SV=1	K4BDG0_SOLLC (+2)	36 kDa		unknown	1
700	TRUE	Empty	Uncharacterized protein OS=Solanum lycopersicum GN=Solyc01g100320.2 PE=3 SV=1	K4B166_SOLLC	39 kDa	TRUE	unknown	1
701	TRUE	Empty	Uncharacterized protein OS=Solanum tuberosum GN=PGSC0003DMG400024008 PE=4 SV=1	M1C7V2_SOLTU (+1)	81 kDa		unknown	1
702	TRUE	Empty	60S ribosomal protein L31 OS=Nicotiana glutinosa GN=RPL31 PE=1 SV=1	RL31_NICGU	14 kDa		unknown	1
703	TRUE	Empty	Uncharacterized protein OS=Solanum lycopersicum GN=Solyc06g082090.2 PE=4 SV=1	K4CA68_SOLLC	43 kDa	TRUE	unknown	1
704	TRUE	Empty	6,7-dimethyl-8-ribityllumazine synthase OS=Solanum lycopersicum GN=Solyc08g015660.2 PE=3 SV=1	K4CJ96_SOLLC (+2)	25 kDa		unknown	1
705	TRUE	Empty	Uncharacterized protein OS=Solanum lycopersicum GN=Solyc01g079500.2 PE=3 SV=1	K4AXJ5_SOLLC (+1)	81 kDa		unknown	1
706	TRUE	Empty	Uncharacterized protein OS=Solanum lycopersicum GN=Solyc01g098880.2 PE=4 SV=1	K4B0S5_SOLLC (+1)	51 kDa		unknown	1
707	TRUE	Empty	Uncharacterized protein OS=Solanum lycopersicum GN=Solyc01g101020.2 PE=4 SV=1	K4B1D2_SOLLC	120 kDa	TRUE	unknown	1
708	TRUE	Empty	Uncharacterized protein OS=Solanum lycopersicum GN=Solyc03g007190.2 PE=4 SV=1	K4BEE2_SOLLC (+1)	32 kDa		unknown	1
709	TRUE	Empty	Uncharacterized protein OS=Solanum lycopersicum GN=Solyc03g113790.2 PE=4 SV=1	K4BKN1_SOLLC (+2)	46 kDa		unknown	1
710	TRUE	Empty	Uncharacterized protein OS=Solanum lycopersicum GN=Solyc03g121330.2 PE=4 SV=1	K4BMT2_SOLLC	16 kDa	TRUE	unknown	1
711	TRUE	Empty	Uncharacterized protein OS=Solanum lycopersicum GN=Solyc04g008680.2 PE=4 SV=1	K4BP24_SOLLC	154 kDa		unknown	1
712	TRUE	Empty	Uncharacterized protein OS=Solanum lycopersicum GN=Solyc04g050520.2 PE=4 SV=1	K4BS22_SOLLC	148 kDa	TRUE	unknown	1
713	TRUE	Empty	Uncharacterized protein OS=Solanum lycopersicum GN=Solyc11g007960.1 PE=4 SV=1	K4D557_SOLLC	54 kDa		unknown	1
714	TRUE	Empty	Uncharacterized protein OS=Solanum lycopersicum GN=Solyc11g069370.1 PE=4 SV=1	K4DA93_SOLLC	50 kDa		unknown	1
715	TRUE	Empty	Uncharacterized protein OS=Solanum lycopersicum GN=Solyc12g017830.1 PE=4 SV=1	K4DDB1_SOLLC	196 kDa	TRUE	unknown	1
716	TRUE	Empty	Arginine/serine-rich 45 protein OS=Nicotiana tabacum GN=SR45 PE=2 SV=1	L7QNZ1_TOBAC	46 kDa		unknown	1
717	TRUE	Empty	Uncharacterized protein OS=Solanum tuberosum GN=PGSC0003DMG400011436 PE=4 SV=1	M1ATD0_SOLTU	34 kDa	TRUE	unknown	1
718	TRUE	Empty	Uncharacterized protein OS=Solanum tuberosum GN=PGSC0003DMG400011811 PE=4 SV=1	M1AUU9_SOLTU	42 kDa		unknown	1
719	TRUE	Empty	Uncharacterized protein OS=Solanum tuberosum GN=PGSC0003DMG402021616 PE=4 SV=1	M1BYB5_SOLTU	96 kDa		unknown	1
720	TRUE	Empty	Uncharacterized protein OS=Solanum tuberosum GN=PGSC0003DMG400030629 PE=3 SV=1	M1D0L7_SOLTU	51 kDa	TRUE	unknown	1
721	TRUE	Empty	Ras-related protein Rab11B OS=Nicotiana tabacum GN=RAB11B PE=2 SV=1	RB11B_TOBAC	24 kDa	TRUE	unknown	1
722	TRUE	Empty	5-methylthioadenosine nucleosidase OS=Nicotiana attenuata PE=2 SV=1	S5ZWC6_NICAT	28 kDa	TRUE	unknown	1
723	TRUE	Empty	CDC5-like protein OS=Solanum lycopersicum GN=cdc5 PE=2 SV=1	A7UP12_SOLLC (+1)	111 kDa		unknown	1
724	TRUE	Empty	Uncharacterized protein OS=Solanum lycopersicum GN=Solyc02g089260.2 PE=4 SV=1	K4BC78_SOLLC	566 kDa		unknown	1
725	TRUE	Empty	Beta-galactosidase OS=Solanum lycopersicum GN=Solyc01g110000.2 PE=3 SV=1	K4B3L3_SOLLC	81 kDa	TRUE	unknown	1
726	TRUE	Empty	AGO1-2 (Fragment) OS=Nicotiana benthamiana PE=1 SV=1	Q2LFC3_NICBE	109 kDa	TRUE	unknown	1
727	TRUE	Empty	Uncharacterized protein OS=Solanum tuberosum GN=PGSC0003DMG400000231 PE=3 SV=1	M0ZH35_SOLTU	52 kDa	TRUE	unknown	1
728	TRUE	Empty	Plastid-lipid-Associated Protein (Fragment) OS=Nicotiana tabacum GN=pap PE=4 SV=1	O24141_TOBAC	29 kDa		unknown	1
729	TRUE	Empty	Proteasome subunit beta type OS=Solanum lycopersicum GN=Solyc04g024420.2 PE=3 SV=1	K4BQP1_SOLLC	29 kDa		unknown	1
730	TRUE	Empty	Uncharacterized protein OS=Solanum lycopersicum GN=Solyc12g039120.1 PE=4 SV=1	K4DEQ8_SOLLC (+1)	16 kDa		unknown	1
731	TRUE	Empty	Uncharacterized protein OS=Solanum tuberosum GN=PGSC0003DMG400011575 PE=3 SV=1	M1ATY8_SOLTU	61 kDa	TRUE	unknown	1
732	TRUE	Empty	Uncharacterized protein OS=Solanum lycopersicum GN=Solyc05g012340.2 PE=4 SV=1	K4BXV7_SOLLC	41 kDa		unknown	1
733	TRUE	Empty	Uncharacterized protein OS=Solanum tuberosum GN=PGSC0003DMG400020305 PE=3 SV=1	M1BT69_SOLTU	35 kDa	TRUE	unknown	1
734	TRUE	Empty	Ribosomal protein OS=Solanum tuberosum GN=PGSC0003DMG401005881 PE=3 SV=1	M1A5C6_SOLTU	25 kDa		unknown	1
735	TRUE	Empty	Uncharacterized protein OS=Solanum tuberosum GN=PGSC0003DMG400008862 PE=4 SV=1	M1AHC3_SOLTU	43 kDa		unknown	1
736	TRUE	Empty	Uncharacterized protein OS=Solanum tuberosum GN=PGSC0003DMG400005062 PE=3 SV=1	M1A251_SOLTU	36 kDa	TRUE	unknown	1
737	TRUE	Empty	L-ascorbate oxidase OS=Nicotiana tabacum GN=AAO PE=2 SV=1	ASO_TOBAC	65 kDa		unknown	1
738	TRUE	Empty	Polygalacturonase inhibiting protein OS=Solanum torvum PE=2 SV=1	C4PG28_9SOLN	37 kDa		unknown	1
739	TRUE	Empty	Benzoquinone reductase (Fragment) OS=Nicotiana benthamiana GN=BQR PE=1 SV=1	C9DFB8_NICBE (+2)	19 kDa		unknown	1
740	TRUE	Empty	Elongation factor TuA, chloroplastic OS=Nicotiana sylvestris GN=TUFA PE=2 SV=2	EFTUA_NICSY (+1)	52 kDa	TRUE	unknown	1
741	TRUE	Empty	Methionine sulfoxide reductase A OS=Solanum lycopersicum GN=MSRA PE=3 SV=1	G3JX11_SOLLC (+1)	21 kDa	TRUE	unknown	1
742	TRUE	Empty	Methionine aminopeptidase 2 OS=Solanum lycopersicum GN=Solyc01g006800.2 PE=3 SV=1	K4ASP6_SOLLC	44 kDa		unknown	1
743	TRUE	Empty	Uncharacterized protein OS=Solanum lycopersicum GN=Solyc09g010560.1 PE=4 SV=1	K4CR83_SOLLC	138 kDa		unknown	1
744	TRUE	Empty	Uncharacterized protein OS=Solanum tuberosum GN=PGSC0003DMG400022885 PE=4 SV=1	M1C3G7_SOLTU	55 kDa	TRUE	unknown	1
745	TRUE	Empty	Uncharacterized protein OS=Solanum tuberosum GN=PGSC0003DMG400026502 PE=3 SV=1	M1CII0_SOLTU	69 kDa	TRUE	unknown	1
746	TRUE	Empty	Uncharacterized protein OS=Solanum tuberosum GN=PGSC0003DMG400032546 PE=3 SV=1	M1D5Y7_SOLTU	51 kDa		unknown	1
747	TRUE	Empty	Phenylalanine ammonia-lyase OS=Nicotiana tabacum GN=PALA PE=2 SV=2	PAL2_TOBAC	77 kDa	TRUE	unknown	1
748	TRUE	Empty	4-coumarate:coenzyme A ligase OS=Nicotiana tabacum PE=2 SV=1	Q42943_TOBAC	59 kDa	TRUE	unknown	1
749	TRUE	Empty	GDP-mannose-3',5'-epimerase OS=Nicotiana tabacum GN=GME1 PE=2 SV=1	U3PJP9_TOBAC	43 kDa	TRUE	unknown	1
750	TRUE	Empty	Adenylyl cyclase-associated protein OS=Solanum lycopersicum GN=Solyc01g109580.2 PE=3 SV=1	K4B3H1_SOLLC	51 kDa	TRUE	unknown	1
751	TRUE	Empty	Uncharacterized protein OS=Solanum lycopersicum GN=Solyc09g075290.2 PE=4 SV=1	K4CVA6_SOLLC (+1)	21 kDa		unknown	1
752	TRUE	Empty	Uncharacterized protein OS=Solanum tuberosum GN=PGSC0003DMG400020298 PE=4 SV=1	M1BT60_SOLTU	23 kDa		unknown	1
753	TRUE	Empty	Uncharacterized protein OS=Solanum lycopersicum GN=Solyc04g040180.2 PE=4 SV=1	K4BRF6_SOLLC	30 kDa		unknown	1
754	TRUE	Empty	Catalase OS=Nicotiana tabacum GN=cat3 PE=2 SV=1	L0SQ48_TOBAC	57 kDa	TRUE	unknown	1
755	TRUE	Empty	Ubiquitin carboxyl-terminal hydrolase OS=Nicotiana tabacum GN=UBP12 PE=1 SV=1	B6V765_TOBAC	131 kDa	TRUE	unknown	1
756	TRUE	Empty	Uncharacterized protein OS=Solanum lycopersicum GN=Solyc04g005030.2 PE=4 SV=1	K4BNA9_SOLLC	64 kDa		unknown	1
757	TRUE	Empty	Uncharacterized protein OS=Solanum lycopersicum GN=Solyc11g005170.1 PE=4 SV=1	K4D4D0_SOLLC	66 kDa		unknown	1
758	TRUE	Empty	Uncharacterized protein OS=Solanum tuberosum GN=PGSC0003DMG400028619 PE=4 SV=1	M1CSG3_SOLTU	37 kDa	TRUE	unknown	1
759	TRUE	Empty	Uncharacterized protein OS=Solanum lycopersicum GN=Solyc01g087540.2 PE=4 SV=1	K4AYE4_SOLLC (+1)	40 kDa		unknown	1
760	TRUE	Empty	Uncharacterized protein OS=Solanum lycopersicum GN=Solyc11g027880.1 PE=4 SV=1	K4D7D1_SOLLC	56 kDa	TRUE	unknown	1
761	TRUE	Empty	Alcohol dehydrogenase (Fragment) OS=Symonanthus bancroftii GN=adh PE=4 SV=1	D4I645_9SOLA	21 kDa	TRUE	unknown	1
762	TRUE	Empty	Aspartate aminotransferase OS=Solanum lycopersicum GN=Solyc07g055210.2 PE=3 SV=1	K4CG60_SOLLC	47 kDa		unknown	1
763	TRUE	Empty	Uncharacterized protein OS=Solanum tuberosum GN=PGSC0003DMG400023524 PE=4 SV=1	M1C5Y4_SOLTU	39 kDa	TRUE	unknown	1
764	TRUE	Empty	Uncharacterized protein OS=Solanum tuberosum GN=PGSC0003DMG400024158 PE=4 SV=1	M1C8G8_SOLTU	26 kDa		unknown	1
765	TRUE	Empty	Isocitrate dehydrogenase [NADP] OS=Nicotiana tabacum PE=2 SV=1	O65853_TOBAC (+1)	54 kDa	TRUE	unknown	1
766	TRUE	Empty	Uncharacterized protein OS=Solanum lycopersicum GN=Solyc01g098000.2 PE=3 SV=1	K4B0I7_SOLLC	26 kDa	TRUE	unknown	1
767	TRUE	Empty	K4BU48-DECOY	K4BU48-DECOY	?		unknown	1
768	TRUE	Empty	Uncharacterized protein OS=Solanum tuberosum GN=PGSC0003DMG400027752 PE=4 SV=1	M1CNK8_SOLTU (+1)	16 kDa	TRUE	unknown	0.99
769	TRUE	Empty	DNA damage-binding protein 1 OS=Solanum cheesmanii GN=DDB1 PE=3 SV=1	DDB1_SOLCE (+2)	122 kDa	TRUE	unknown	1
770	TRUE	Empty	Acyl-carrier-protein S-malonyltransferase OS=Nicotiana tabacum GN=MT PE=2 SV=1	H9CCI2_TOBAC	43 kDa		unknown	1
771	TRUE	Empty	Uncharacterized protein OS=Solanum lycopersicum GN=Solyc01g005250.2 PE=3 SV=1	K4AS92_SOLLC (+1)	42 kDa		unknown	1
772	TRUE	Empty	Uncharacterized protein OS=Solanum lycopersicum GN=Solyc02g062600.2 PE=4 SV=1	K4B6E8_SOLLC	29 kDa		unknown	1
773	TRUE	Empty	Uncharacterized protein OS=Solanum lycopersicum GN=Solyc02g063130.2 PE=4 SV=1	K4B6K0_SOLLC (+3)	41 kDa	TRUE	unknown	1
774	TRUE	Empty	Uncharacterized protein OS=Solanum lycopersicum GN=Solyc04g010220.2 PE=4 SV=1	K4BPH6_SOLLC	80 kDa	TRUE	unknown	1
775	TRUE	Empty	Uncharacterized protein OS=Solanum lycopersicum GN=Solyc10g017530.2 PE=4 SV=1	K4CYN1_SOLLC	56 kDa	TRUE	unknown	1
776	TRUE	Empty	Uncharacterized protein OS=Solanum lycopersicum GN=Solyc11g069090.1 PE=4 SV=1	K4DA65_SOLLC	67 kDa		unknown	1
777	TRUE	Empty	Uncharacterized protein OS=Solanum tuberosum GN=PGSC0003DMG400000577 PE=4 SV=1	M0ZIP5_SOLTU	46 kDa	TRUE	unknown	1
778	TRUE	Empty	Ribonucleoside-diphosphate reductase small chain OS=Nicotiana tabacum PE=2 SV=1	RIR2_TOBAC	38 kDa		unknown	1
779	TRUE	Empty	Uncharacterized protein OS=Solanum lycopersicum GN=Solyc02g090570.2 PE=4 SV=1	K4BCK6_SOLLC	177 kDa		unknown	1
780	TRUE	Empty	Uncharacterized protein OS=Solanum lycopersicum GN=Solyc07g062480.1 PE=4 SV=1	K4CGT1_SOLLC (+2)	34 kDa		unknown	1
781	TRUE	Empty	Uncharacterized protein OS=Solanum lycopersicum GN=Solyc10g081310.1 PE=4 SV=1	K4D318_SOLLC (+1)	14 kDa		unknown	1
782	TRUE	Empty	Uncharacterized protein OS=Solanum lycopersicum GN=Solyc02g062240.2 PE=4 SV=1	K4B6B3_SOLLC (+5)	14 kDa		unknown	1
783	TRUE	Empty	Uncharacterized protein OS=Solanum lycopersicum GN=Solyc11g066720.1 PE=4 SV=1	K4D9S9_SOLLC	43 kDa		unknown	1
784	TRUE	Empty	Uncharacterized protein OS=Solanum tuberosum GN=PGSC0003DMG400018596 PE=4 SV=1	M1BLI5_SOLTU (+1)	62 kDa		unknown	1
785	TRUE	Empty	Uncharacterized protein OS=Solanum lycopersicum GN=Solyc12g043120.1 PE=3 SV=1	K4DFA0_SOLLC	93 kDa	TRUE	unknown	1
786	TRUE	Empty	Uncharacterized protein OS=Solanum lycopersicum GN=Solyc04g072060.2 PE=3 SV=1	K4BTJ3_SOLLC (+1)	23 kDa	TRUE	unknown	1
787	TRUE	Empty	Uncharacterized protein OS=Solanum tuberosum GN=PGSC0003DMG400005694 PE=4 SV=1	M1A4F6_SOLTU	41 kDa	TRUE	unknown	1
788	TRUE	Empty	Uncharacterized protein OS=Solanum tuberosum GN=PGSC0003DMG400026579 PE=3 SV=1	M1CIX4_SOLTU	117 kDa		unknown	1
789	TRUE	Empty	Uncharacterized protein OS=Solanum tuberosum GN=PGSC0003DMG400030405 PE=3 SV=1	M1CZI3_SOLTU	71 kDa	TRUE	unknown	1
790	TRUE	Empty	Uncharacterized protein OS=Solanum tuberosum GN=PGSC0003DMG400020623 PE=4 SV=1	M1BUH4_SOLTU	20 kDa		unknown	1
791	TRUE	Empty	Importin subunit alpha OS=Nicotiana benthamiana PE=1 SV=1	A1YUL9_NICBE (+1)	59 kDa	TRUE	unknown	1
792	TRUE	Empty	Putative methyltransferase OS=Solanum tuberosum PE=4 SV=1	A4UV20_SOLTU (+3)	69 kDa	TRUE	unknown	1
793	TRUE	Empty	Histone H1E OS=Nicotiana tabacum GN=H1e PE=2 SV=1	A5A393_TOBAC	20 kDa	TRUE	unknown	1
794	TRUE	Empty	Ran GTPase activating protein (Fragment) OS=Nicotiana benthamiana GN=ranGAP1 PE=1 SV=1	A7M8K4_NICBE	58 kDa		unknown	1
795	TRUE	Empty	Acetyl-coenzyme A carboxylase carboxyl transferase subunit beta, chloroplastic OS=Nicotiana tomentosiformis GN=accD PE=1 SV=2	ACCD_NICTO	56 kDa		unknown	1
796	TRUE	Empty	Putative methyltransferase OS=Nicotiana benthamiana PE=1 SV=1	B1PSM0_NICBE (+1)	70 kDa		unknown	1
797	TRUE	Empty	Putative pyruvate dehydrogenase E2 subunit OS=Capsicum annuum PE=2 SV=1	B5LAW4_CAPAN	49 kDa	TRUE	unknown	1
798	TRUE	Empty	Uncharacterized protein OS=Solanum lycopersicum GN=Solyc01g006630.2 PE=4 SV=1	K4ASM9_SOLLC	39 kDa		unknown	1
799	TRUE	Empty	Uncharacterized protein OS=Solanum lycopersicum GN=Solyc01g009020.2 PE=4 SV=1	K4AT98_SOLLC (+1)	13 kDa	TRUE	unknown	1
800	TRUE	Empty	Uncharacterized protein OS=Solanum lycopersicum GN=Solyc01g109350.2 PE=4 SV=1	K4B3E8_SOLLC	83 kDa	TRUE	unknown	1
801	TRUE	Empty	Malate dehydrogenase OS=Solanum lycopersicum GN=Solyc02g063490.2 PE=3 SV=1	K4B6N4_SOLLC (+2)	37 kDa	TRUE	unknown	1
802	TRUE	Empty	Uncharacterized protein OS=Solanum tuberosum GN=PGSC0003DMG400018227 PE=4 SV=1	M1BJW0_SOLTU	150 kDa		unknown	1
803	TRUE	Empty	Uncharacterized protein OS=Solanum tuberosum GN=PGSC0003DMG400030420 PE=4 SV=1	M1CZK7_SOLTU	89 kDa		unknown	1
804	TRUE	Empty	Catechol O-methyltransferase OS=Nicotiana tabacum GN=OMT I-a PE=2 SV=1	Q42958_TOBAC	39 kDa		unknown	1
805	TRUE	Empty	Malonyltransferase OS=Nicotiana tabacum GN=mat1 PE=1 SV=1	Q589Y0_TOBAC	51 kDa		unknown	1
806	TRUE	Empty	FtsZ-like protein OS=Nicotiana tabacum GN=ftsZ PE=2 SV=1	Q95DV5_TOBAC (+1)	49 kDa	TRUE	unknown	1
807	TRUE	Empty	Uncharacterized protein OS=Solanum lycopersicum GN=Solyc01g101040.2 PE=4 SV=1	K4B1D4_SOLLC (+1)	46 kDa		unknown	1
808	TRUE	Empty	BZIP transcriptional activator RSG OS=Nicotiana tabacum GN=rsg PE=2 SV=1	Q9LRC7_TOBAC	38 kDa	TRUE	unknown	1
809	TRUE	Empty	Eukaryotic translation initiation factor 3 subunit B OS=Nicotiana tabacum GN=TIF3B1 PE=2 SV=1	EIF3B_TOBAC	83 kDa	TRUE	unknown	1
810	TRUE	Empty	Uncharacterized protein OS=Solanum lycopersicum GN=Solyc12g007170.1 PE=3 SV=1	K4DBQ4_SOLLC	79 kDa	TRUE	unknown	1
811	TRUE	Empty	Uncharacterized protein OS=Solanum tuberosum GN=PGSC0003DMG400008076 PE=3 SV=1	M1AE79_SOLTU	64 kDa		unknown	1
812	TRUE	Empty	Uncharacterized protein OS=Solanum tuberosum GN=PGSC0003DMG400016115 PE=3 SV=1	M1BBJ6_SOLTU	39 kDa		unknown	1
813	TRUE	Empty	Uncharacterized protein OS=Solanum lycopersicum GN=Solyc01g096700.2 PE=4 SV=1	K4B058_SOLLC	69 kDa		unknown	1
814	TRUE	Empty	Uncharacterized protein OS=Solanum lycopersicum GN=Solyc07g014700.2 PE=4 SV=1	K4CC89_SOLLC	71 kDa		unknown	1
815	TRUE	Empty	Uncharacterized protein OS=Solanum lycopersicum GN=Solyc06g053800.1 PE=4 SV=1	K4C667_SOLLC	58 kDa		unknown	1
816	TRUE	Empty	Probable glutathione S-transferase OS=Nicotiana tabacum PE=2 SV=1	GSTX3_TOBAC	26 kDa	TRUE	unknown	1
817	TRUE	Empty	Probable pectate lyase P18 OS=Solanum lycopersicum GN=9612 PE=4 SV=1	K4BDF4_SOLLC	45 kDa	TRUE	unknown	1
818	TRUE	Empty	Uncharacterized protein OS=Solanum tuberosum GN=PGSC0003DMG400002537 PE=3 SV=1	M0ZRG6_SOLTU	64 kDa	TRUE	unknown	1
819	TRUE	Empty	Histone H2A OS=Solanum tuberosum GN=PGSC0003DMG400008930 PE=3 SV=1	M1AHQ0_SOLTU	15 kDa	TRUE	unknown	1
820	TRUE	Empty	Uncharacterized protein OS=Solanum lycopersicum GN=Solyc03g026240.2 PE=4 SV=1	K4BF97_SOLLC	40 kDa	TRUE	unknown	1
821	TRUE	Empty	Uncharacterized protein OS=Solanum lycopersicum GN=Solyc04g015620.2 PE=4 SV=1	K4BQ64_SOLLC	40 kDa	TRUE	unknown	1
822	TRUE	Empty	NADH-Ubiquinone oxidoreductase subunit 7 OS=Nicotiana sylvestris GN=nad7 PE=1 SV=1	Q5CAQ9_NICSY (+1)	45 kDa		unknown	1
823	TRUE	Empty	Uncharacterized protein OS=Solanum lycopersicum GN=Solyc06g076780.2 PE=4 SV=1	K4CA36_SOLLC	66 kDa	TRUE	unknown	1
824	TRUE	Empty	Uncharacterized protein OS=Solanum tuberosum GN=PGSC0003DMG401011206 PE=4 SV=1	M1ASA7_SOLTU	42 kDa		unknown	1
825	TRUE	Empty	Uncharacterized protein OS=Solanum tuberosum GN=PGSC0003DMG400011711 PE=4 SV=1	M1AUG4_SOLTU	70 kDa		unknown	1
826	TRUE	Empty	Mercaptopyruvate sulfurtransferase-like protein OS=Solanum lycopersicum GN=MST1 PE=2 SV=1	C0LIR4_SOLLC	41 kDa		unknown	1
827	TRUE	Empty	DNA gyrase subunit A, chloroplastic/mitochondrial OS=Nicotiana benthamiana GN=GYRA PE=2 SV=1	GYRA_NICBE	103 kDa		unknown	1
828	TRUE	Empty	Uncharacterized protein OS=Solanum lycopersicum GN=Solyc05g013070.2 PE=4 SV=1	K4BY28_SOLLC	49 kDa		unknown	1
829	TRUE	Empty	Uncharacterized protein OS=Solanum lycopersicum GN=Solyc05g051510.2 PE=4 SV=1	K4C1I2_SOLLC (+1)	30 kDa		unknown	1
830	TRUE	Empty	Acyl-[acyl-carrier-protein] desaturase OS=Solanum lycopersicum GN=Solyc06g053480.2 PE=3 SV=1	K4C635_SOLLC (+1)	45 kDa	TRUE	unknown	1
831	TRUE	Empty	Uncharacterized protein OS=Solanum lycopersicum GN=Solyc07g063100.2 PE=4 SV=1	K4CGZ3_SOLLC	71 kDa	TRUE	unknown	1
832	TRUE	Empty	Uncharacterized protein OS=Solanum lycopersicum GN=Solyc10g007150.2 PE=4 SV=1	K4CXP5_SOLLC	61 kDa	TRUE	unknown	1
833	TRUE	Empty	Uncharacterized protein OS=Solanum lycopersicum GN=Solyc12g014230.1 PE=4 SV=1	K4DCV8_SOLLC	47 kDa		unknown	1
834	TRUE	Empty	Uncharacterized protein OS=Solanum lycopersicum GN=Solyc12g098700.1 PE=4 SV=1	K4DHP3_SOLLC (+1)	131 kDa	TRUE	unknown	1
835	TRUE	Empty	Uncharacterized protein OS=Solanum tuberosum GN=PGSC0003DMG401003169 PE=4 SV=1	M0ZU96_SOLTU	44 kDa	TRUE	unknown	1
836	TRUE	Empty	Uncharacterized protein OS=Solanum tuberosum GN=PGSC0003DMG400027374 PE=4 SV=1	M1CM45_SOLTU (+1)	20 kDa		unknown	1
837	TRUE	Empty	Beta-tubulin OS=Nicotiana attenuata GN=TUB PE=1 SV=1	Q676U1_NICAT	50 kDa	TRUE	unknown	1
838	TRUE	Empty	ALG2-interacting protein X OS=Nicotiana tabacum GN=HMA9 PE=2 SV=1	Q75WV0_TOBAC	98 kDa	TRUE	unknown	1
839	TRUE	Empty	L-lactate dehydrogenase OS=Solanum tuberosum GN=PGSC0003DMG400012478 PE=3 SV=1	M1AXH9_SOLTU (+1)	38 kDa	TRUE	unknown	1
840	TRUE	Empty	Uncharacterized protein OS=Solanum lycopersicum GN=Solyc03g097790.2 PE=4 SV=1	K4BJJ6_SOLLC	35 kDa	TRUE	unknown	1
841	TRUE	Empty	Uncharacterized protein OS=Solanum tuberosum GN=PGSC0003DMG400012303 PE=4 SV=1	M1AWS1_SOLTU	153 kDa		unknown	1
842	TRUE	Empty	Ras-related GTP-binding protein OS=Nicotiana tabacum PE=2 SV=1	Q40569_TOBAC	22 kDa	TRUE	unknown	1
843	TRUE	Empty	Uncharacterized protein OS=Solanum tuberosum GN=PGSC0003DMG400012408 PE=4 SV=1	M1AX69_SOLTU (+1)	31 kDa	TRUE	unknown	1
844	TRUE	Empty	Uncharacterized protein OS=Solanum lycopersicum GN=Solyc06g071060.1 PE=4 SV=1	K4C8H9_SOLLC (+1)	27 kDa		unknown	1
845	TRUE	Empty	Uncharacterized protein OS=Solanum tuberosum GN=PGSC0003DMG400001714 PE=3 SV=1	M0ZN84_SOLTU	69 kDa	TRUE	unknown	1
846	TRUE	Empty	Uncharacterized protein OS=Solanum lycopersicum GN=Solyc06g050590.2 PE=4 SV=1	K4C5K3_SOLLC	30 kDa		unknown	1
847	TRUE	Empty	Glutathionine S-transferase (Fragment) OS=Nicotiana tabacum PE=1 SV=1	Q8W1L4_TOBAC	14 kDa	TRUE	unknown	1
848	TRUE	Empty	Uncharacterized protein OS=Solanum tuberosum GN=PGSC0003DMG400025455 PE=4 SV=1	M1CE05_SOLTU	53 kDa	TRUE	unknown	1
849	TRUE	Empty	Uncharacterized protein OS=Solanum lycopersicum GN=Solyc01g097640.2 PE=4 SV=1	K4B0F1_SOLLC	141 kDa	TRUE	unknown	1
850	TRUE	Empty	Uncharacterized protein OS=Solanum lycopersicum GN=Solyc05g006520.2 PE=4 SV=1	K4BWH8_SOLLC (+2)	43 kDa	TRUE	unknown	1
851	TRUE	Empty	Uncharacterized protein OS=Solanum lycopersicum GN=Solyc01g110530.2 PE=4 SV=1	K4B3R6_SOLLC	13 kDa		unknown	1
852	TRUE	Empty	Uncharacterized protein OS=Solanum lycopersicum GN=Solyc11g008510.1 PE=3 SV=1	K4D5B1_SOLLC (+5)	8 kDa		unknown	1
853	TRUE	Empty	Uncharacterized protein OS=Solanum lycopersicum GN=Solyc12g042900.1 PE=4 SV=1	K4DF79_SOLLC (+1)	19 kDa		unknown	1
854	TRUE	Empty	Serine hydroxymethyltransferase OS=Solanum lycopersicum GN=Solyc12g098490.1 PE=3 SV=1	K4DHM2_SOLLC	52 kDa	TRUE	unknown	1
855	TRUE	Empty	Eukaryotic translation initiation factor 3 subunit A OS=Solanum lycopersicum GN=Solyc10g084670.1 PE=3 SV=1	K4D3Q1_SOLLC	110 kDa	TRUE	unknown	1
856	TRUE	Empty	Peptidyl-prolyl cis-trans isomerase OS=Solanum lycopersicum GN=Solyc06g076970.2 PE=3 SV=1	K4CA55_SOLLC	22 kDa	TRUE	unknown	0.99
857	TRUE	Empty	Uncharacterized protein OS=Solanum tuberosum GN=PGSC0003DMG400000398 PE=3 SV=1	M0ZHT9_SOLTU	71 kDa	TRUE	unknown	0.97
858	TRUE	Empty	ATP synthase subunit alpha, chloroplastic OS=Nicotiana sylvestris GN=atpA PE=1 SV=1	ATPA_NICSY (+6)	55 kDa	TRUE	unknown	1
859	TRUE	Empty	Uncharacterized protein OS=Solanum lycopersicum GN=Solyc01g008370.2 PE=4 SV=1	K4AT35_SOLLC (+2)	35 kDa		unknown	1
860	TRUE	Empty	Uncharacterized protein OS=Solanum lycopersicum GN=Solyc04g054480.2 PE=4 SV=1	K4BSK3_SOLLC	190 kDa	TRUE	unknown	1
861	TRUE	Empty	Uncharacterized protein OS=Solanum lycopersicum GN=Solyc05g018520.2 PE=4 SV=1	K4BZA6_SOLLC	35 kDa		unknown	1
862	TRUE	Empty	Proteasome subunit alpha type OS=Solanum lycopersicum GN=Solyc07g055080.2 PE=3 SV=1	K4CG47_SOLLC	26 kDa	TRUE	unknown	1
863	TRUE	Empty	Uncharacterized protein OS=Solanum lycopersicum GN=Solyc10g005920.2 PE=4 SV=1	K4CXC4_SOLLC	154 kDa	TRUE	unknown	1
864	TRUE	Empty	Eukaryotic translation initiation factor 3 subunit I OS=Solanum tuberosum GN=PGSC0003DMG400009231 PE=3 SV=1	M1AJ32_SOLTU	36 kDa		unknown	1
865	TRUE	Empty	Uncharacterized protein OS=Solanum tuberosum GN=PGSC0003DMG400015153 PE=3 SV=1	M1B7W3_SOLTU	45 kDa		unknown	1
866	TRUE	Empty	Uncharacterized protein OS=Solanum tuberosum GN=PGSC0003DMG400015463 PE=3 SV=1	M1B932_SOLTU	42 kDa		unknown	1
867	TRUE	Empty	Uncharacterized protein OS=Solanum tuberosum GN=PGSC0003DMG400016510 PE=4 SV=1	M1BD90_SOLTU	48 kDa	TRUE	unknown	1
868	TRUE	Empty	Uncharacterized protein OS=Solanum tuberosum GN=PGSC0003DMG400020558 PE=3 SV=1	M1BU82_SOLTU	121 kDa	TRUE	unknown	1
869	TRUE	Empty	Putative quinolinate phosphirobosyltransferase OS=Nicotiana tabacum GN=QPT1 PE=2 SV=1	Q0WX55_TOBAC	38 kDa		unknown	1
870	TRUE	Empty	DWARF1/DIMINUTO OS=Solanum lycopersicum GN=DWF1 PE=2 SV=1	Q66YT8_SOLLC	66 kDa		unknown	1
871	TRUE	Empty	Putative UDP-glucuronate decarboxylase 3 OS=Nicotiana tabacum PE=2 SV=1	Q6IVK3_TOBAC	50 kDa	TRUE	unknown	1
872	TRUE	Empty	T(S)14-3-3 protein (Fragment) OS=Nicotiana tabacum GN=T(S)14-3-3 PE=2 SV=1	Q75XU8_TOBAC (+1)	27 kDa	TRUE	unknown	1
873	TRUE	Empty	DNA-directed RNA polymerase OS=Solanum tuberosum GN=PGSC0003DMG400003590 PE=3 SV=1	M0ZVV4_SOLTU	204 kDa	TRUE	unknown	1
874	TRUE	Empty	Inositol-3-phosphate synthase OS=Nicotiana paniculata GN=INPS1 PE=2 SV=1	INO1_NICPA (+2)	56 kDa		unknown	1
875	TRUE	Empty	Nectarin IV OS=Nicotiana langsdorffii x Nicotiana sanderae GN=NEC4 PE=2 SV=1	Q3KU27_NICLS	47 kDa		unknown	1
876	TRUE	Empty	Uncharacterized protein OS=Solanum tuberosum GN=PGSC0003DMG400001466 PE=4 SV=1	M0ZM79_SOLTU	66 kDa		unknown	1
877	TRUE	Empty	Protein phosphatase 2A OS=Nicotiana tabacum PE=2 SV=1	Q40556_TOBAC	65 kDa	TRUE	unknown	1
878	TRUE	Empty	Uncharacterized protein OS=Solanum lycopersicum GN=Solyc04g079440.2 PE=3 SV=1	K4BV28_SOLLC	43 kDa		unknown	1
879	TRUE	Empty	Histidinol-phosphate aminotransferase, chloroplastic OS=Nicotiana plumbaginifolia GN=HPA PE=1 SV=1	HIS8_NICPL (+1)	46 kDa		unknown	1
880	TRUE	Empty	6-phosphogluconate dehydrogenase, decarboxylating OS=Solanum tuberosum GN=PGSC0003DMG400025121 PE=3 SV=1	M1CCQ2_SOLTU	53 kDa	TRUE	unknown	1
881	TRUE	Empty	Uncharacterized protein OS=Solanum lycopersicum GN=Solyc06g069020.2 PE=4 SV=1	K4C875_SOLLC	59 kDa	TRUE	unknown	1
882	TRUE	Empty	Uncharacterized protein OS=Solanum lycopersicum GN=Solyc04g074040.2 PE=4 SV=1	K4BTU2_SOLLC (+2)	30 kDa		unknown	1
883	TRUE	Empty	Uncharacterized protein OS=Solanum lycopersicum GN=Solyc02g077410.2 PE=4 SV=1	K4B8W7_SOLLC (+1)	19 kDa	TRUE	unknown	1
884	TRUE	Empty	Uncharacterized protein OS=Solanum lycopersicum GN=Solyc08g006430.2 PE=4 SV=1	K4CID1_SOLLC	77 kDa	TRUE	unknown	1
885	TRUE	Empty	Uncharacterized protein OS=Solanum lycopersicum GN=Solyc04g049490.2 PE=4 SV=1	K4BRS6_SOLLC	92 kDa	TRUE	unknown	1
886	TRUE	Empty	Mitochondrial Rho GTPase OS=Solanum lycopersicum GN=Solyc01g098920.2 PE=3 SV=1	K4B0S9_SOLLC	71 kDa	TRUE	unknown	1
887	TRUE	Empty	Uncharacterized protein OS=Solanum lycopersicum GN=Solyc04g014250.2 PE=4 SV=1	K4BPS9_SOLLC (+1)	33 kDa		unknown	1
888	TRUE	Empty	Calcium-dependent protein kinase OS=Nicotiana tabacum GN=CDPK1 PE=2 SV=1	O81390_TOBAC	62 kDa		unknown	1
889	TRUE	Empty	Uncharacterized protein OS=Solanum lycopersicum GN=Solyc06g007200.2 PE=4 SV=1	K4C3A3_SOLLC	43 kDa	TRUE	unknown	1
890	TRUE	Empty	Uncharacterized protein OS=Solanum lycopersicum GN=Solyc00g007270.2 PE=3 SV=1	K4APY0_SOLLC (+1)	26 kDa		unknown	1
891	TRUE	Empty	Uncharacterized protein OS=Solanum lycopersicum GN=Solyc03g019720.2 PE=4 SV=1	K4BEU4_SOLLC	28 kDa		unknown	1
892	TRUE	Empty	Uncharacterized protein OS=Solanum lycopersicum GN=Solyc10g050750.1 PE=4 SV=1	K4D0N0_SOLLC	44 kDa		unknown	1
893	TRUE	Empty	Histone H2B OS=Nicotiana tabacum GN=HIS2B PE=2 SV=3	H2B_TOBAC	16 kDa	TRUE	unknown	1
894	TRUE	Empty	Uncharacterized protein OS=Solanum tuberosum GN=PGSC0003DMG400000285 PE=4 SV=1	M0ZHA3_SOLTU	14 kDa		unknown	1
895	TRUE	Empty	Uncharacterized protein OS=Solanum lycopersicum GN=Solyc11g071800.1 PE=4 SV=1	K4DAN7_SOLLC (+1)	44 kDa	TRUE	unknown	1
896	TRUE	Empty	Reticulon-like protein OS=Solanum tuberosum GN=PGSC0003DMG400000072 PE=4 SV=1	M0ZGB8_SOLTU	30 kDa	TRUE	unknown	1
897	TRUE	Empty	Adenosylhomocysteinase OS=Nicotiana tabacum GN=SAHH4 PE=2 SV=1	A1KYB2_TOBAC (+2)	53 kDa	TRUE	unknown	0.99
898	TRUE	Empty	Subtilase OS=Nicotiana tabacum GN=SBT1.2A PE=4 SV=1	D2CNC6_TOBAC	83 kDa	TRUE	unknown	1
899	TRUE	Empty	1-hydroxy-2-methyl-butenyl 4-diphosphate reductase OS=Nicotiana benthamiana GN=IspH1 PE=2 SV=1	G0T511_NICBE (+1)	52 kDa		unknown	1
900	TRUE	Empty	Ubiquitin carboxyl-terminal hydrolase OS=Solanum lycopersicum GN=Solyc07g063650.2 PE=3 SV=1	K4CH48_SOLLC	89 kDa		unknown	1
901	TRUE	Empty	Uncharacterized protein OS=Solanum lycopersicum GN=Solyc09g009890.2 PE=4 SV=1	K4CR18_SOLLC (+1)	53 kDa		unknown	1
902	TRUE	Empty	Uncharacterized protein OS=Solanum lycopersicum GN=Solyc09g089880.2 PE=4 SV=1	K4CW14_SOLLC (+1)	28 kDa	TRUE	unknown	1
903	TRUE	Empty	Uncharacterized protein OS=Solanum tuberosum GN=PGSC0003DMG400001155 PE=4 SV=1	M0ZKY0_SOLTU	44 kDa	TRUE	unknown	1
904	TRUE	Empty	Uncharacterized protein OS=Solanum tuberosum GN=PGSC0003DMG400002482 PE=4 SV=1	M0ZR67_SOLTU	45 kDa		unknown	1
905	TRUE	Empty	Uncharacterized protein OS=Solanum tuberosum GN=PGSC0003DMG400005655 PE=4 SV=1	M1A466_SOLTU	66 kDa	TRUE	unknown	1
906	TRUE	Empty	Uncharacterized protein OS=Solanum tuberosum GN=PGSC0003DMG400018099 PE=4 SV=1	M1BJC5_SOLTU	71 kDa		unknown	1
907	TRUE	Empty	Uncharacterized protein OS=Solanum tuberosum GN=PGSC0003DMG400028115 PE=3 SV=1	M1CPX7_SOLTU (+1)	34 kDa		unknown	1
908	TRUE	Empty	Myosin XI OS=Nicotiana tabacum GN=Ntmy170 PE=2 SV=1	Q5R216_TOBAC	173 kDa		unknown	1
909	TRUE	Empty	Glutathione peroxidase OS=Solanum lycopersicum GN=LOC544261 PE=2 SV=1	Q7XZS6_SOLLC	19 kDa	TRUE	unknown	1
910	TRUE	Empty	Dehydroquinate synthase OS=Solanum lycopersicum GN=LOC544273 PE=2 SV=1	Q8RU74_SOLLC	48 kDa	TRUE	unknown	1
911	TRUE	Empty	Uncharacterized protein OS=Solanum lycopersicum GN=Solyc10g024310.1 PE=4 SV=1	K4CZ50_SOLLC	13 kDa		unknown	1
912	TRUE	Empty	Uncharacterized protein OS=Solanum tuberosum GN=PGSC0003DMG400016698 PE=4 SV=1	M1BE04_SOLTU	36 kDa		unknown	1
913	TRUE	Empty	Uncharacterized protein OS=Solanum lycopersicum GN=Solyc09g075090.1 PE=4 SV=1	K4CV86_SOLLC	34 kDa	TRUE	unknown	1
914	TRUE	Empty	Uncharacterized protein OS=Solanum lycopersicum GN=Solyc01g112020.2 PE=4 SV=1	K4B464_SOLLC	49 kDa		unknown	1
915	TRUE	Empty	Uncharacterized protein OS=Solanum lycopersicum GN=Solyc03g093250.1 PE=4 SV=1	K4BIK2_SOLLC	72 kDa		unknown	1
916	TRUE	Empty	Uncharacterized protein OS=Solanum tuberosum GN=PGSC0003DMG400034309 PE=4 SV=1	M1D7X5_SOLTU	20 kDa		unknown	1
917	TRUE	Empty	Uncharacterized protein OS=Solanum tuberosum GN=PGSC0003DMG400003492 PE=4 SV=1	M0ZVC8_SOLTU	87 kDa	TRUE	unknown	1
918	TRUE	Empty	Uncharacterized protein OS=Solanum lycopersicum GN=Solyc09g064450.2 PE=4 SV=1	K4CU73_SOLLC	44 kDa		unknown	1
919	TRUE	Empty	Uncharacterized protein OS=Solanum lycopersicum GN=Solyc03g052980.2 PE=4 SV=1	K4BGK0_SOLLC (+1)	66 kDa	TRUE	unknown	1
920	TRUE	Empty	Uncharacterized protein OS=Solanum lycopersicum GN=Solyc10g005960.1 PE=4 SV=1	K4CXC8_SOLLC	44 kDa	TRUE	unknown	1
921	TRUE	Empty	Uncharacterized protein OS=Solanum tuberosum GN=PGSC0003DMG401020076 PE=4 SV=1	M1BS31_SOLTU	23 kDa		unknown	1
922	TRUE	Empty	Uncharacterized protein OS=Solanum lycopersicum GN=Solyc07g044760.2 PE=4 SV=1	K4CEN4_SOLLC	67 kDa		unknown	1
923	TRUE	Empty	Uncharacterized protein OS=Solanum lycopersicum GN=Solyc10g079500.1 PE=3 SV=1	K4D2J1_SOLLC (+1)	53 kDa		unknown	1
924	TRUE	Empty	Nucleoside diphosphate kinase OS=Solanum lycopersicum GN=Solyc03g110960.2 PE=3 SV=1	K4BJV9_SOLLC	26 kDa		unknown	1
925	TRUE	Empty	Uncharacterized protein OS=Solanum lycopersicum GN=Solyc08g005970.2 PE=4 SV=1	K4CI86_SOLLC	74 kDa		unknown	1
926	TRUE	Empty	Uncharacterized protein OS=Solanum lycopersicum GN=Solyc07g017900.2 PE=4 SV=1	K4CCK4_SOLLC	35 kDa		unknown	1
927	TRUE	Empty	3-ketoacyl CoA thiolase 2 OS=Petunia hybrida PE=2 SV=1	C8YNG7_PETHY	49 kDa	TRUE	unknown	1
928	TRUE	Empty	Uncharacterized protein OS=Solanum lycopersicum GN=Solyc09g005700.2 PE=3 SV=1	K4CQ60_SOLLC	39 kDa		unknown	1
929	TRUE	Empty	Uncharacterized protein OS=Solanum lycopersicum GN=Solyc02g082730.2 PE=4 SV=1	K4BAE3_SOLLC	60 kDa		unknown	1
930	TRUE	Empty	Uncharacterized protein OS=Solanum lycopersicum GN=Solyc03g025720.2 PE=4 SV=1	K4BF45_SOLLC	56 kDa	TRUE	unknown	1
931	TRUE	Empty	Uncharacterized protein OS=Solanum tuberosum GN=PGSC0003DMG400004272 PE=3 SV=1	M0ZYR0_SOLTU	50 kDa	TRUE	unknown	1
932	TRUE	Empty	Uncharacterized protein OS=Solanum lycopersicum GN=Solyc08g077720.2 PE=3 SV=1	K4CND1_SOLLC (+3)	10 kDa		unknown	1
933	TRUE	Empty	Uncharacterized protein OS=Solanum tuberosum GN=PGSC0003DMG400024095 PE=4 SV=1	M1C888_SOLTU	19 kDa		unknown	1
934	TRUE	Empty	N-acetyl-gamma-glutamyl-phosphate reductase OS=Nicotiana tabacum GN=MC118 PE=2 SV=1	A7WPL0_TOBAC	44 kDa		unknown	1
935	TRUE	Empty	Uncharacterized protein OS=Solanum lycopersicum GN=Solyc07g056370.2 PE=4 SV=1	K4CGH0_SOLLC	35 kDa	TRUE	unknown	1
936	TRUE	Empty	Uncharacterized protein OS=Solanum lycopersicum GN=Solyc01g099740.2 PE=4 SV=1	K4B108_SOLLC (+3)	16 kDa		unknown	1
937	TRUE	Empty	Uncharacterized protein OS=Solanum lycopersicum GN=Solyc08g083250.2 PE=4 SV=1	K4CPW9_SOLLC (+1)	69 kDa	TRUE	unknown	1
938	TRUE	Empty	Uncharacterized protein OS=Solanum lycopersicum GN=Solyc09g091590.2 PE=4 SV=1	K4CWI5_SOLLC	32 kDa		unknown	1
939	TRUE	Empty	Uncharacterized protein OS=Solanum tuberosum GN=PGSC0003DMG400005409 PE=4 SV=1	M1A3D8_SOLTU	48 kDa		unknown	1
940	TRUE	Empty	Uncharacterized protein OS=Solanum tuberosum GN=PGSC0003DMG400004937 PE=4 SV=1	M1A1K0_SOLTU	72 kDa		unknown	1
941	TRUE	Empty	ATP synthase protein MI25 OS=Nicotiana tabacum PE=2 SV=1	MI25_TOBAC (+1)	22 kDa		unknown	1
942	TRUE	Empty	Uncharacterized protein OS=Solanum tuberosum GN=PGSC0003DMG400018104 PE=3 SV=1	M1BJD2_SOLTU	90 kDa	TRUE	unknown	1
943	TRUE	Empty	Peptidyl-prolyl cis-trans isomerase OS=Capsicum annuum PE=2 SV=1	B1PDK0_CAPAN	18 kDa	TRUE	unknown	1
944	TRUE	Empty	Delta 1-pyrroline-5-carboxylate synthetase OS=Nicotiana tabacum GN=P5CS PE=2 SV=1	E1APE9_TOBAC	78 kDa	TRUE	unknown	1
945	TRUE	Empty	Uncharacterized protein OS=Solanum lycopersicum GN=Solyc03g114370.2 PE=4 SV=1	K4BKT9_SOLLC	64 kDa	TRUE	unknown	1
946	TRUE	Empty	Uncharacterized protein OS=Solanum lycopersicum GN=Solyc08g082850.2 PE=4 SV=1	K4CPT1_SOLLC	80 kDa		unknown	1
947	TRUE	Empty	Uncharacterized protein OS=Solanum lycopersicum GN=Solyc09g092430.2 PE=4 SV=1	K4CWR9_SOLLC	54 kDa	TRUE	unknown	1
948	TRUE	Empty	Uncharacterized protein OS=Solanum tuberosum GN=PGSC0003DMG400007192 PE=4 SV=1	M1AAT4_SOLTU	144 kDa	TRUE	unknown	1
949	TRUE	Empty	Pit2 protein OS=Nicotiana tabacum GN=pit2 PE=4 SV=1	Q40540_TOBAC	10 kDa		unknown	1
950	TRUE	Empty	Glutaredoxin OS=Solanum tuberosum GN=GRX3 PE=4 SV=1	B3F8F4_SOLTU	11 kDa	TRUE	unknown	1
951	TRUE	Empty	Sulfite oxidase OS=Nicotiana benthamiana GN=SO PE=2 SV=1	H8XZ69_NICBE	43 kDa		unknown	1
952	TRUE	Empty	Uncharacterized protein OS=Solanum lycopersicum GN=ide PE=3 SV=1	K4BQ70_SOLLC (+1)	112 kDa	TRUE	unknown	1
953	TRUE	Empty	Uncharacterized protein OS=Solanum lycopersicum GN=Solyc12g007030.1 PE=3 SV=1	K4DBP0_SOLLC (+1)	55 kDa		unknown	1
954	TRUE	Empty	Glutathione reductase, chloroplastic (Fragment) OS=Nicotiana tabacum GN=GOR PE=1 SV=1	GSHRP_TOBAC	60 kDa		unknown	1
955	TRUE	Empty	Uncharacterized protein OS=Solanum lycopersicum GN=Solyc04g076230.2 PE=4 SV=1	K4BU61_SOLLC (+2)	51 kDa		unknown	1
956	TRUE	Empty	Eukaryotic translation initiation factor 3 subunit L OS=Solanum lycopersicum GN=Solyc08g068340.2 PE=3 SV=1	K4CM58_SOLLC (+1)	61 kDa		unknown	1
957	TRUE	Empty	Uncharacterized protein OS=Solanum lycopersicum GN=Solyc11g008280.1 PE=4 SV=1	K4D588_SOLLC	56 kDa	TRUE	unknown	1
958	TRUE	Empty	Proteasome subunit beta type OS=Solanum tuberosum GN=PGSC0003DMG400022569 PE=3 SV=1	M1C263_SOLTU	25 kDa	TRUE	unknown	1
959	TRUE	Empty	Ubiquinol oxidase OS=Nicotiana tabacum GN=AOX PE=1 SV=1	A0JCI0_TOBAC	40 kDa		unknown	1
960	TRUE	Empty	Uncharacterized protein OS=Solanum tuberosum GN=PGSC0003DMG400010338 PE=3 SV=1	M1ANP7_SOLTU	123 kDa	TRUE	unknown	1
961	TRUE	Empty	Acyl-coenzyme A oxidase OS=Solanum tuberosum GN=PGSC0003DMG400010548 PE=3 SV=1	M1APJ6_SOLTU	76 kDa		unknown	1
962	TRUE	Empty	Uncharacterized protein OS=Solanum tuberosum GN=PGSC0003DMG400000516 PE=3 SV=1	M0ZID5_SOLTU	107 kDa	TRUE	unknown	1
963	TRUE	Empty	Phosphoribosylaminoimidazole carboxylase (Fragment) OS=Nicotiana tabacum GN=purEK PE=2 SV=1	Q6T7F1_TOBAC (+1)	67 kDa	TRUE	unknown	1
964	TRUE	Empty	Ribosomal protein L27a OS=Petunia hybrida PE=2 SV=1	O82529_PETHY	17 kDa	TRUE	unknown	1
965	TRUE	Empty	Uncharacterized protein OS=Solanum tuberosum GN=PGSC0003DMG400015666 PE=4 SV=1	M1B9Y5_SOLTU	70 kDa	TRUE	unknown	1
966	TRUE	Empty	Thioredoxin OS=Solanum lycopersicum GN=Solyc02g084710.2 PE=3 SV=1	K4BAY6_SOLLC (+1)	13 kDa	TRUE	unknown	1
967	TRUE	Empty	Uncharacterized protein OS=Solanum lycopersicum GN=Solyc11g007740.1 PE=4 SV=1	K4D535_SOLLC (+2)	30 kDa		unknown	1
968	TRUE	Empty	Ribosomal protein L3 OS=Solanum lycopersicum GN=RPL3 PE=2 SV=1	Q6SKP4_SOLLC	44 kDa	TRUE	unknown	1
969	TRUE	Empty	Glutamate dehydrogenase A OS=Nicotiana plumbaginifolia GN=GDHA PE=2 SV=1	DHEA_NICPL	45 kDa	TRUE	unknown	1
970	TRUE	Empty	Uncharacterized protein OS=Solanum tuberosum GN=PGSC0003DMG400031405 PE=4 SV=1	M1D3S7_SOLTU (+1)	103 kDa	TRUE	unknown	1
971	TRUE	Empty	Uncharacterized protein OS=Solanum lycopersicum GN=Solyc11g072460.1 PE=4 SV=1	K4DAV3_SOLLC (+4)	60 kDa	TRUE	unknown	1
972	TRUE	Empty	Malic enzyme OS=Solanum tuberosum GN=PGSC0003DMG400033874 PE=3 SV=1	M1D7J7_SOLTU	64 kDa	TRUE	unknown	1
973	TRUE	Empty	Uncharacterized protein OS=Solanum tuberosum GN=PGSC0003DMG400017095 PE=3 SV=1	M1BFJ3_SOLTU	55 kDa		unknown	1
974	TRUE	Empty	Uncharacterized protein OS=Solanum tuberosum GN=PGSC0003DMG400015564 PE=4 SV=1	M1B9J5_SOLTU	38 kDa		unknown	1
975	TRUE	Empty	Uncharacterized protein OS=Solanum tuberosum GN=PGSC0003DMG400001709 PE=3 SV=1	M0ZN76_SOLTU	23 kDa		unknown	1
976	TRUE	Empty	Uncharacterized protein OS=Solanum lycopersicum GN=Solyc08g075780.2 PE=4 SV=1	K4CMU5_SOLLC (+3)	10 kDa		unknown	1
977	TRUE	Empty	Uncharacterized protein OS=Solanum lycopersicum GN=Solyc01g109380.2 PE=4 SV=1	K4B3F1_SOLLC	42 kDa		unknown	1
978	TRUE	Empty	Uncharacterized protein OS=Solanum lycopersicum GN=Solyc03g118800.2 PE=4 SV=1	K4BM29_SOLLC (+1)	39 kDa		unknown	1
979	TRUE	Empty	Elongation factor 2 (Fragment) OS=Nicotiana tabacum GN=ef2 PE=2 SV=1	Q9FEL3_TOBAC	20 kDa	TRUE	unknown	1
980	TRUE	Empty	Uncharacterized protein OS=Solanum tuberosum GN=PGSC0003DMG400004498 PE=3 SV=1	M0ZZL1_SOLTU	76 kDa		unknown	1
981	TRUE	Empty	Signal recognition particle subunit SRP68 OS=Solanum lycopersicum GN=Solyc02g062810.2 PE=3 SV=1	K4B6G9_SOLLC (+1)	68 kDa		unknown	1
982	TRUE	Empty	Uncharacterized protein OS=Solanum lycopersicum GN=Solyc12g099800.1 PE=4 SV=1	K4DI01_SOLLC	34 kDa		unknown	1
983	TRUE	Empty	Uncharacterized protein OS=Solanum tuberosum GN=PGSC0003DMG400026648 PE=3 SV=1	M1CJ63_SOLTU	121 kDa	TRUE	unknown	1
984	TRUE	Empty	Hop-interacting protein THI006 OS=Solanum lycopersicum GN=Solyc08g068210.2 PE=2 SV=1	G8Z247_SOLLC	93 kDa		unknown	1
985	TRUE	Empty	Uncharacterized protein OS=Solanum lycopersicum GN=Solyc02g085050.2 PE=3 SV=1	K4BB19_SOLLC	30 kDa	TRUE	unknown	1
986	TRUE	Empty	Uncharacterized protein OS=Solanum lycopersicum GN=Solyc02g091410.2 PE=4 SV=1	K4BCT9_SOLLC	122 kDa	TRUE	unknown	1
987	TRUE	Empty	Uncharacterized protein OS=Solanum lycopersicum GN=Solyc03g120350.2 PE=4 SV=1	K4BMI4_SOLLC	103 kDa	TRUE	unknown	1
988	TRUE	Empty	Uncharacterized protein OS=Solanum lycopersicum GN=Solyc07g005600.2 PE=4 SV=1	K4CB31_SOLLC (+1)	74 kDa	TRUE	unknown	1
989	TRUE	Empty	Uncharacterized protein OS=Solanum tuberosum GN=PGSC0003DMG400018681 PE=4 SV=1	M1BLX9_SOLTU	52 kDa		unknown	1
990	TRUE	Empty	Uncharacterized protein OS=Solanum tuberosum GN=PGSC0003DMG400033639 PE=4 SV=1	M1D796_SOLTU	56 kDa	TRUE	unknown	1
991	TRUE	Empty	Uncharacterized protein OS=Solanum lycopersicum GN=Solyc06g066610.2 PE=4 SV=1	K4C7T6_SOLLC	114 kDa		unknown	1
992	TRUE	Empty	Uncharacterized protein OS=Solanum tuberosum GN=PGSC0003DMG400011997 PE=3 SV=1	M1AVG8_SOLTU	62 kDa	TRUE	unknown	1
993	TRUE	Empty	Uncharacterized protein OS=Solanum lycopersicum GN=Solyc06g084440.2 PE=4 SV=1	K4CAU9_SOLLC	46 kDa		unknown	1
994	TRUE	Empty	Uncharacterized protein OS=Solanum tuberosum GN=PGSC0003DMG400010836 PE=4 SV=1	M1AQQ0_SOLTU	52 kDa		unknown	1
995	TRUE	Empty	Isovaleryl-CoA dehydrogenase, mitochondrial OS=Solanum tuberosum GN=IVD PE=1 SV=2	IVD_SOLTU (+1)	45 kDa	TRUE	unknown	1
996	TRUE	Empty	Uncharacterized protein OS=Solanum lycopersicum GN=Solyc01g079450.2 PE=4 SV=1	K4AXJ0_SOLLC	109 kDa	TRUE	unknown	1
997	TRUE	Empty	Uncharacterized protein OS=Solanum lycopersicum GN=Solyc03g121310.2 PE=4 SV=1	K4BMT0_SOLLC (+2)	28 kDa		unknown	1
998	TRUE	Empty	Uncharacterized protein OS=Solanum tuberosum GN=PGSC0003DMG400014645 PE=4 SV=1	M1B661_SOLTU	33 kDa	TRUE	unknown	1
999	TRUE	Empty	Uncharacterized protein OS=Solanum lycopersicum GN=Solyc01g111440.2 PE=4 SV=1	K4B406_SOLLC	49 kDa		unknown	1
1000	TRUE	Empty	Uncharacterized protein OS=Solanum tuberosum GN=PGSC0003DMG400005749 PE=4 SV=1	M1A4U0_SOLTU	56 kDa		unknown	1
1001	TRUE	Empty	Uncharacterized protein OS=Solanum lycopersicum GN=Solyc02g081140.2 PE=4 SV=1	K4B9Y4_SOLLC	33 kDa		unknown	1
1002	TRUE	Empty	Uncharacterized protein OS=Solanum lycopersicum GN=Solyc08g080370.2 PE=3 SV=1	K4CP37_SOLLC (+1)	49 kDa		unknown	1
1003	TRUE	Empty	Uncharacterized protein OS=Solanum lycopersicum GN=Solyc07g064800.2 PE=3 SV=1	K4CHF9_SOLLC	51 kDa	TRUE	unknown	1
1004	TRUE	Empty	NADPH--cytochrome P450 reductase OS=Capsicum annuum PE=2 SV=1	B5LAU2_CAPAN	76 kDa		unknown	1
1005	TRUE	Empty	Serine hydroxymethyltransferase, mitochondrial OS=Solanum tuberosum PE=2 SV=1	GLYM_SOLTU (+1)	57 kDa	TRUE	unknown	1
1006	TRUE	Empty	Uncharacterized protein OS=Solanum tuberosum GN=PGSC0003DMG400014230 PE=4 SV=1	M1B4H3_SOLTU	68 kDa		unknown	1
1007	TRUE	Empty	Uncharacterized protein OS=Solanum lycopersicum GN=Solyc03g097020.2 PE=4 SV=1	K4BJB9_SOLLC	70 kDa	TRUE	unknown	1
1008	TRUE	Empty	UDP-glucose 6-dehydrogenase OS=Solanum lycopersicum GN=Solyc02g067080.2 PE=3 SV=1	K4B740_SOLLC (+1)	57 kDa	TRUE	unknown	1
1009	TRUE	Empty	Sucrose synthase (Fragment) OS=Nicotiana langsdorffii x Nicotiana sanderae GN=SUSY1 PE=2 SV=1	Q1L5V8_NICLS	48 kDa	TRUE	unknown	1
1010	TRUE	Empty	U3 small nucleolar ribonucleoprotein OS=Nicotiana benthamiana GN=RNP1 PE=2 SV=1	T2FD46_NICBE	62 kDa		unknown	1
1011	TRUE	Empty	Proteasome subunit beta type OS=Solanum lycopersicum GN=Solyc02g084920.2 PE=3 SV=1	K4BB06_SOLLC	25 kDa	TRUE	unknown	1
1012	TRUE	Empty	Uncharacterized protein OS=Solanum tuberosum GN=PGSC0003DMG400001661 PE=4 SV=1	M0ZN11_SOLTU	35 kDa		unknown	1
1013	TRUE	Empty	Uncharacterized protein OS=Solanum lycopersicum GN=Solyc04g010070.2 PE=4 SV=1	K4BPG2_SOLLC	62 kDa		unknown	1
1014	TRUE	Empty	Uncharacterized protein OS=Solanum tuberosum GN=PGSC0003DMG400022211 PE=3 SV=1	M1C0K5_SOLTU	64 kDa		unknown	1
1015	TRUE	Empty	Uncharacterized protein OS=Solanum lycopersicum GN=Solyc10g008640.2 PE=4 SV=1	K4CY41_SOLLC	55 kDa		unknown	1
1016	TRUE	Empty	BYJ14 (Fragment) OS=Nicotiana tabacum PE=2 SV=1	O24125_TOBAC	14 kDa		unknown	1
1017	TRUE	Empty	Patatin homolog OS=Nicotiana tabacum PE=1 SV=1	O24152_TOBAC	43 kDa		unknown	1
1018	TRUE	Empty	Uncharacterized protein OS=Solanum lycopersicum GN=Solyc05g052140.2 PE=4 SV=1	K4C1P5_SOLLC	8 kDa	TRUE	unknown	1
1019	TRUE	Empty	Proteasome subunit alpha type OS=Solanum tuberosum GN=PGSC0003DMG401019187 PE=3 SV=1	M1BNM8_SOLTU	28 kDa	TRUE	unknown	1
1020	TRUE	Empty	Uncharacterized protein OS=Solanum lycopersicum GN=Solyc03g034430.1 PE=4 SV=1	K4BFW3_SOLLC	49 kDa		unknown	1
1021	TRUE	Empty	Soluble starch synthase OS=Solanum tuberosum PE=2 SV=1	C7F7H9_SOLTU	139 kDa		unknown	1
1022	TRUE	Empty	Uncharacterized protein OS=Solanum lycopersicum GN=Solyc03g114060.2 PE=4 SV=1	K4BKQ8_SOLLC	171 kDa		unknown	1
1023	TRUE	Empty	Uncharacterized protein OS=Solanum tuberosum GN=PGSC0003DMG400029378 PE=3 SV=1	M1CVC9_SOLTU	28 kDa	TRUE	unknown	1
1024	TRUE	Empty	Plasma membrane polypeptide OS=Nicotiana tabacum PE=2 SV=1	O49910_TOBAC	24 kDa	TRUE	unknown	1
1025	TRUE	Empty	ATPase ASNA1 homolog OS=Solanum tuberosum GN=PGSC0003DMG400000004 PE=3 SV=1	M0ZFY4_SOLTU	40 kDa	TRUE	unknown	1
1026	TRUE	Empty	Uncharacterized protein OS=Solanum lycopersicum GN=Solyc05g056490.2 PE=4 SV=1	K4C2X3_SOLLC (+1)	37 kDa		unknown	1
1027	TRUE	Empty	Uncharacterized protein OS=Solanum lycopersicum GN=Solyc07g018300.2 PE=4 SV=1	K4CCP1_SOLLC (+1)	30 kDa		unknown	1
1028	TRUE	Empty	KH domain containing protein OS=Solanum demissum GN=SDM1_55t00011 PE=4 SV=1	Q60D29_SOLDE (+4)	57 kDa		unknown	1
1029	TRUE	Empty	Uncharacterized protein OS=Solanum lycopersicum GN=Solyc08g081270.2 PE=3 SV=1	K4CPC4_SOLLC (+1)	21 kDa		unknown	1
1030	TRUE	Empty	Uncharacterized protein OS=Solanum lycopersicum GN=Solyc09g057910.2 PE=4 SV=1	K4CTI0_SOLLC	62 kDa		unknown	0.98
1031	TRUE	Empty	Uncharacterized protein OS=Solanum lycopersicum GN=Solyc07g066030.2 PE=4 SV=1	K4CHS9_SOLLC	203 kDa		unknown	1
1032	TRUE	Empty	Uncharacterized protein OS=Solanum lycopersicum GN=Solyc08g075310.2 PE=4 SV=1	K4CMP8_SOLLC	106 kDa		unknown	1
1033	TRUE	Empty	Cyclophilin 40 OS=Nicotiana tabacum GN=CYP40 PE=2 SV=1	G5ELZ3_TOBAC	40 kDa	TRUE	unknown	1
1034	TRUE	Empty	Uncharacterized protein OS=Solanum lycopersicum GN=Solyc01g079250.2 PE=4 SV=1	K4AXH0_SOLLC (+1)	82 kDa		unknown	1
1035	TRUE	Empty	Uncharacterized protein OS=Solanum lycopersicum GN=Solyc06g071000.2 PE=4 SV=1	K4C8H3_SOLLC (+1)	62 kDa		unknown	1
1036	TRUE	Empty	Uncharacterized protein OS=Solanum lycopersicum GN=Solyc08g081150.2 PE=3 SV=1	K4CPB3_SOLLC (+1)	60 kDa		unknown	1
1037	TRUE	Empty	Uncharacterized protein OS=Solanum tuberosum GN=PGSC0003DMG400008050 PE=3 SV=1	M1AE33_SOLTU	82 kDa		unknown	1
1038	TRUE	Empty	Uncharacterized protein OS=Solanum tuberosum GN=PGSC0003DMG400023319 PE=3 SV=1	M1C4X8_SOLTU	46 kDa		unknown	1
1039	TRUE	Empty	3-isopropylmalate dehydrogenase OS=Solanum tuberosum GN=PGSC0003DMG400030577 PE=3 SV=1	M1D0D3_SOLTU	43 kDa	TRUE	unknown	1
1040	TRUE	Empty	Glutathione S-transferase U1 (Fragment) OS=Nicotiana benthamiana PE=2 SV=1	Q6XX17_NICBE	14 kDa	TRUE	unknown	1
1041	TRUE	Empty	Uncharacterized protein OS=Solanum lycopersicum GN=Solyc01g096530.2 PE=4 SV=1	K4B041_SOLLC	21 kDa		unknown	1
1042	TRUE	Empty	Uncharacterized protein OS=Solanum lycopersicum GN=Solyc04g058070.2 PE=4 SV=1	K4BT00_SOLLC	68 kDa		unknown	1
1043	TRUE	Empty	Uncharacterized protein OS=Solanum tuberosum GN=PGSC0003DMG401014396 PE=3 SV=1	M1B556_SOLTU	45 kDa	TRUE	unknown	1
1044	TRUE	Empty	Uncharacterized protein OS=Solanum lycopersicum GN=Solyc08g022070.2 PE=4 SV=1	K4CJM7_SOLLC	82 kDa		unknown	1
1045	TRUE	Empty	Uncharacterized protein OS=Solanum lycopersicum GN=Solyc12g006540.1 PE=4 SV=1	K4DBJ1_SOLLC	20 kDa		unknown	1
1046	TRUE	Empty	Uncharacterized protein OS=Solanum lycopersicum GN=Solyc08g076020.2 PE=4 SV=1	K4CMW9_SOLLC	95 kDa	TRUE	unknown	1
1047	TRUE	Empty	Uncharacterized protein OS=Solanum lycopersicum GN=LOC543811 PE=4 SV=1	K4CNR6_SOLLC (+1)	44 kDa		unknown	1
1048	TRUE	Empty	Aspartate aminotransferase OS=Solanum lycopersicum GN=Solyc08g068330.2 PE=3 SV=1	K4CM57_SOLLC	50 kDa	TRUE	unknown	1
1049	TRUE	Empty	Immediate-early salicylate-induced glucosyltransferase OS=Nicotiana tabacum GN=IS10a PE=2 SV=1	P93364_TOBAC (+1)	53 kDa	TRUE	unknown	1
1050	TRUE	Empty	Delta-aminolevulinic acid dehydratase OS=Solanum lycopersicum GN=Solyc08g069030.2 PE=3 SV=1	K4CMC3_SOLLC (+1)	47 kDa		unknown	1
1051	TRUE	Empty	Uncharacterized protein OS=Solanum tuberosum GN=PGSC0003DMG400005489 PE=4 SV=1	M1A3M1_SOLTU	144 kDa		unknown	1
1052	TRUE	Empty	60S ribosomal protein L35 OS=Solanum tuberosum GN=rpl35 PE=2 SV=1	K7VPG7_SOLTU (+4)	14 kDa		unknown	1
1053	TRUE	Empty	Glucose-1-phosphate adenylyltransferase OS=Solanum tuberosum GN=PGSC0003DMG400000735 PE=3 SV=1	M0ZJD0_SOLTU	49 kDa		unknown	1
1054	TRUE	Empty	Uncharacterized protein OS=Solanum tuberosum GN=PGSC0003DMG400011158 PE=4 SV=1	M1AS10_SOLTU	35 kDa		unknown	1
1055	TRUE	Empty	Uncharacterized protein OS=Solanum lycopersicum GN=Solyc08g076030.2 PE=4 SV=1	K4CMX0_SOLLC	125 kDa	TRUE	unknown	1
1056	TRUE	Empty	Uncharacterized protein OS=Solanum lycopersicum GN=Solyc01g090780.2 PE=4 SV=1	K4AZ19_SOLLC	266 kDa	TRUE	unknown	1
1057	TRUE	Empty	Uncharacterized protein OS=Solanum lycopersicum GN=Solyc07g053470.2 PE=4 SV=1	K4CFP4_SOLLC (+1)	72 kDa		unknown	1
1058	TRUE	Empty	Uncharacterized protein OS=Solanum lycopersicum GN=Solyc06g065840.2 PE=4 SV=1	K4C7L2_SOLLC	130 kDa		unknown	1
1059	TRUE	Empty	Uncharacterized protein OS=Solanum lycopersicum GN=Solyc07g062610.2 PE=4 SV=1	K4CGU4_SOLLC	42 kDa		unknown	1
1060	TRUE	Empty	SKP1-like protein OS=Nicotiana clevelandii PE=2 SV=1	O82463_NICCL (+1)	17 kDa	TRUE	unknown	1
1061	TRUE	Empty	Uncharacterized protein OS=Solanum lycopersicum GN=Solyc01g008290.2 PE=3 SV=1	K4AT27_SOLLC (+1)	49 kDa		unknown	1
1062	TRUE	Empty	Eukaryotic translation initiation factor 3 subunit A OS=Solanum lycopersicum GN=Solyc09g010460.2 PE=3 SV=1	K4CR73_SOLLC	118 kDa	TRUE	unknown	1
1063	TRUE	Empty	Uncharacterized protein OS=Solanum lycopersicum GN=Solyc04g082670.2 PE=4 SV=1	K4BVZ4_SOLLC	69 kDa		unknown	1
1064	TRUE	Empty	Uncharacterized protein OS=Solanum lycopersicum GN=Solyc12g014500.1 PE=4 SV=1	K4DCY5_SOLLC	45 kDa		unknown	1
1065	TRUE	Empty	Uncharacterized protein OS=Solanum tuberosum GN=PGSC0003DMG400026107 PE=4 SV=1	M1CGS8_SOLTU	63 kDa	TRUE	unknown	1
1066	TRUE	Empty	Uncharacterized protein OS=Solanum lycopersicum GN=Solyc01g049680.2 PE=4 SV=1	K4AVE9_SOLLC	20 kDa		unknown	1
1067	TRUE	Empty	COP9 signalosome complex subunit 4 (Fragment) OS=Nicotiana tabacum PE=2 SV=1	S5QCB8_TOBAC	45 kDa		unknown	1
1068	TRUE	Empty	Transcription elongation factor SPT5 OS=Solanum lycopersicum GN=Solyc04g064700.2 PE=3 SV=1	K4BT61_SOLLC	115 kDa		unknown	1
1069	TRUE	Empty	Uncharacterized protein OS=Solanum tuberosum GN=PGSC0003DMG400023317 PE=4 SV=1	M1C4X5_SOLTU	91 kDa	TRUE	unknown	1
1070	TRUE	Empty	41 kD chloroplast nucleoid DNA binding protein (CND41) OS=Nicotiana sylvestris GN=Nscnd41 PE=3 SV=1	Q8H9F4_NICSY	54 kDa		unknown	1
1071	TRUE	Empty	Uncharacterized protein OS=Solanum lycopersicum GN=Solyc09g057660.2 PE=4 SV=1	K4CTF7_SOLLC	62 kDa	TRUE	unknown	1
1072	TRUE	Empty	Importin subunit alpha OS=Nicotiana benthamiana PE=1 SV=1	A1YUL8_NICBE	59 kDa	TRUE	unknown	1
1073	TRUE	Empty	Uncharacterized protein OS=Solanum lycopersicum GN=Solyc04g007060.2 PE=4 SV=1	K4BNL3_SOLLC	100 kDa	TRUE	unknown	1
1074	TRUE	Empty	Uncharacterized protein OS=Solanum tuberosum GN=PGSC0003DMG400030416 PE=4 SV=1	M1CZK1_SOLTU	90 kDa		unknown	1
1075	TRUE	Empty	Endo-beta-1,4-glucanase OS=Nicotiana tabacum GN=Cel7 PE=4 SV=1	Q0H8W0_TOBAC (+1)	54 kDa		unknown	1
1076	TRUE	Empty	Bifunctional dihydrofolate reductase-thymidylate synthase OS=Solanum lycopersicum GN=Solyc01g109830.2 PE=3 SV=1	K4B3J6_SOLLC (+1)	59 kDa	TRUE	unknown	1
1077	TRUE	Empty	Uncharacterized protein OS=Solanum lycopersicum GN=Solyc05g055160.2 PE=3 SV=1	K4C2J3_SOLLC	47 kDa	TRUE	unknown	1
1078	TRUE	Empty	Fructose-bisphosphate aldolase OS=Solanum lycopersicum GN=Solyc09g009260.2 PE=3 SV=1	K4CQV5_SOLLC	39 kDa	TRUE	unknown	1
1079	TRUE	Empty	Eukaryotic translation initiation factor 3 subunit C OS=Solanum tuberosum GN=PGSC0003DMG400030412 PE=3 SV=1	M1CZJ7_SOLTU	104 kDa	TRUE	unknown	1
1080	TRUE	Empty	Guanine nucleotide-binding protein subunit beta-like protein OS=Nicotiana tabacum GN=ARCA PE=2 SV=1	GBLP_TOBAC	36 kDa	TRUE	unknown	1
1081	TRUE	Empty	Uncharacterized protein OS=Solanum tuberosum GN=PGSC0003DMG400002210 PE=4 SV=1	M0ZQ75_SOLTU	68 kDa	TRUE	unknown	1
1082	TRUE	Empty	Uncharacterized protein OS=Solanum tuberosum GN=PGSC0003DMG400015546 PE=3 SV=1	M1B9H1_SOLTU	116 kDa		unknown	1
1083	TRUE	Empty	Uncharacterized protein OS=Solanum lycopersicum GN=Solyc11g012770.1 PE=4 SV=1	K4D681_SOLLC	187 kDa	TRUE	unknown	1
1084	TRUE	Empty	tRNA ligase OS=Solanum melongena PE=2 SV=1	I3VB55_SOLME	130 kDa		unknown	1
1085	TRUE	Empty	Malate dehydrogenase OS=Solanum tuberosum GN=PGSC0003DMG400012395 PE=3 SV=1	M1AX44_SOLTU (+3)	36 kDa	TRUE	unknown	1
1086	TRUE	Empty	Uncharacterized protein OS=Solanum tuberosum GN=PGSC0003DMG400028540 PE=4 SV=1	M1CS31_SOLTU	14 kDa	TRUE	unknown	0.99
1087	TRUE	Empty	Arogenate dehydrogenase 1 OS=Solanum pennellii PE=2 SV=1	F1BPV5_SOLPN (+2)	42 kDa		unknown	1
1088	TRUE	Empty	Uncharacterized protein OS=Solanum lycopersicum GN=Solyc10g079720.1 PE=3 SV=1	K4D2L3_SOLLC	51 kDa		unknown	1
1089	TRUE	Empty	Uncharacterized protein OS=Solanum tuberosum GN=PGSC0003DMG400005252 PE=4 SV=1	M1A2V8_SOLTU	91 kDa		unknown	1
1090	TRUE	Empty	Uncharacterized protein OS=Solanum tuberosum GN=PGSC0003DMG401006174 PE=4 SV=1	M1A6L5_SOLTU	61 kDa		unknown	1
1091	TRUE	Empty	Uncharacterized protein OS=Solanum tuberosum GN=PGSC0003DMG400028012 PE=4 SV=1	M1CPK3_SOLTU	68 kDa	TRUE	unknown	1
1092	TRUE	Empty	BOP1 OS=Nicotiana tabacum PE=2 SV=1	I6QBI4_TOBAC	52 kDa		unknown	1
1093	TRUE	Empty	Uncharacterized protein OS=Solanum lycopersicum GN=Solyc01g099100.2 PE=4 SV=1	K4B0U7_SOLLC	77 kDa		unknown	1
1094	TRUE	Empty	Uncharacterized protein OS=Solanum lycopersicum GN=Solyc04g049070.2 PE=4 SV=1	K4BRN5_SOLLC (+3)	105 kDa		unknown	1
1095	TRUE	Empty	Aldose 1-epimerase OS=Nicotiana tabacum GN=GP40 PE=2 SV=1	O48971_TOBAC	39 kDa	TRUE	unknown	1
1096	TRUE	Empty	Elongation factor Ts OS=Solanum lycopersicum GN=ER49 PE=2 SV=1	Q9SWW0_SOLLC	43 kDa		unknown	1
1097	TRUE	Empty	Uncharacterized protein OS=Solanum lycopersicum GN=Solyc01g107700.2 PE=4 SV=1	K4B2Y6_SOLLC	30 kDa		unknown	1
1098	TRUE	Empty	Chalcone--flavonone isomerase OS=Nicotiana tabacum GN=CHI PE=2 SV=1	CFI_TOBAC	26 kDa		unknown	1
1099	TRUE	Empty	Putative dehydrogenase OS=Solanum lycopersicum GN=PYD1A PE=2 SV=1	Q8H6B5_SOLLC	47 kDa	TRUE	unknown	1
1100	TRUE	Empty	Putative uncoupling protein OS=Solanum lycopersicum GN=UCP PE=2 SV=1	Q8SA58_SOLLC	32 kDa		unknown	1
1101	TRUE	Empty	RNA-binding glycine-rich protein OS=Nicotiana glauca GN=RGP-3 PE=4 SV=1	J7FYT8_NICGL (+3)	15 kDa		unknown	1
1102	TRUE	Empty	Uncharacterized protein OS=Solanum lycopersicum GN=Solyc04g005080.2 PE=4 SV=1	K4BNB4_SOLLC	43 kDa	TRUE	unknown	1
1103	TRUE	Empty	Uncharacterized protein OS=Solanum tuberosum GN=PGSC0003DMG400011219 PE=4 SV=1	M1ASC5_SOLTU (+1)	32 kDa		unknown	1
1104	TRUE	Empty	Uncharacterized protein OS=Solanum lycopersicum GN=Solyc02g080470.2 PE=3 SV=1	K4B9R8_SOLLC	84 kDa	TRUE	unknown	1
1105	TRUE	Empty	Uncharacterized protein OS=Solanum lycopersicum GN=Solyc08g081330.2 PE=4 SV=1	K4CPD0_SOLLC	40 kDa		unknown	1
1106	TRUE	Empty	Calcium ATPase OS=Nicotiana benthamiana GN=NbCA1 PE=1 SV=1	D5JXY5_NICBE	114 kDa	TRUE	unknown	1
1107	TRUE	Empty	Uncharacterized protein OS=Solanum lycopersicum GN=Solyc02g071170.2 PE=4 SV=1	K4B893_SOLLC (+1)	19 kDa	TRUE	unknown	1
1108	TRUE	Empty	Granule-bound starch synthase 1 OS=Nicotiana tabacum GN=GBSS1 PE=2 SV=1	M9Q2A3_TOBAC	67 kDa	TRUE	unknown	1
1109	TRUE	Empty	Putative bZIP transcriptional activator OS=Capsicum annuum PE=2 SV=1	B2CZI9_CAPAN	36 kDa	TRUE	unknown	1
1110	TRUE	Empty	Acetylglutamate kinase (Fragment) OS=Nicotiana benthamiana PE=2 SV=1	F8WQS2_NICBE	12 kDa	TRUE	unknown	1
1111	TRUE	Empty	Histone-lysine N-methyltransferase, H3 lysine-9 specific SUVH1 OS=Nicotiana tabacum GN=SUVH1 PE=1 SV=1	SUVH1_TOBAC	77 kDa	TRUE	unknown	1
1112	TRUE	Empty	Uncharacterized protein OS=Solanum lycopersicum GN=Solyc07g041970.2 PE=4 SV=1	K4CE62_SOLLC	82 kDa		unknown	1
1113	TRUE	Empty	Uncharacterized protein OS=Solanum lycopersicum GN=Solyc07g005640.2 PE=4 SV=1	K4CB35_SOLLC (+2)	24 kDa		unknown	1
1114	TRUE	Empty	Putative aconitase OS=Capsicum chinense PE=2 SV=1	B1Q486_CAPCH	108 kDa	TRUE	unknown	1
1115	TRUE	Empty	Uncharacterized protein OS=Solanum tuberosum GN=PGSC0003DMG400001190 PE=4 SV=1	M0ZL16_SOLTU	69 kDa		unknown	1
1116	TRUE	Empty	Uncharacterized protein OS=Solanum lycopersicum GN=Solyc03g112900.2 PE=4 SV=1	K4BKE3_SOLLC (+1)	18 kDa		unknown	1
1117	TRUE	Empty	Uncharacterized protein OS=Solanum lycopersicum GN=Solyc04g081580.2 PE=4 SV=1	K4BVN7_SOLLC	84 kDa		unknown	1
1118	TRUE	Empty	Uncharacterized protein OS=Solanum lycopersicum GN=Solyc07g006530.2 PE=4 SV=1	K4CBC4_SOLLC (+1)	61 kDa		unknown	1
1119	TRUE	Empty	Pyruvate kinase OS=Solanum lycopersicum GN=Solyc09g008840.2 PE=3 SV=1	K4CQR9_SOLLC	57 kDa	TRUE	unknown	1
1120	TRUE	Empty	GDP-mannose 4,6-dehydratase OS=Nicotiana benthamiana GN=GMD PE=2 SV=2	B7XH28_NICBE (+1)	41 kDa		unknown	1
1121	TRUE	Empty	Uncharacterized protein OS=Solanum tuberosum GN=PGSC0003DMG400020255 PE=4 SV=1	M1BT09_SOLTU	23 kDa		unknown	1
1122	TRUE	Empty	Uncharacterized protein OS=Solanum lycopersicum GN=Solyc02g081940.2 PE=4 SV=1	K4BA64_SOLLC	90 kDa		unknown	1
1123	TRUE	Empty	Uncharacterized protein OS=Solanum lycopersicum GN=Solyc03g007660.2 PE=4 SV=1	K4BEI8_SOLLC	20 kDa		unknown	1
1124	TRUE	Empty	Eukaryotic initiation factor 4A-11 OS=Nicotiana tabacum PE=1 SV=1	IF411_TOBAC	47 kDa	TRUE	unknown	1
1125	TRUE	Empty	Uncharacterized protein OS=Solanum lycopersicum GN=Solyc05g005730.2 PE=4 SV=1	K4BWA0_SOLLC	39 kDa		unknown	1
1126	TRUE	Empty	Uncharacterized protein OS=Solanum tuberosum GN=PGSC0003DMG400001455 PE=4 SV=1	M0ZM60_SOLTU	53 kDa		unknown	1
1127	TRUE	Empty	Uncharacterized protein OS=Solanum lycopersicum GN=Solyc06g068700.2 PE=3 SV=1	K4C844_SOLLC	61 kDa	TRUE	unknown	1
1128	TRUE	Empty	Uncharacterized protein OS=Solanum lycopersicum GN=Solyc07g042910.2 PE=4 SV=1	K4CEF1_SOLLC	124 kDa		unknown	1
1129	TRUE	Empty	Uncharacterized protein OS=Solanum lycopersicum GN=Solyc08g082170.2 PE=4 SV=1	K4CPL3_SOLLC	51 kDa	TRUE	unknown	1
1130	TRUE	Empty	Uncharacterized protein OS=Solanum tuberosum GN=PGSC0003DMG400033115 PE=4 SV=1	M1D6P7_SOLTU	54 kDa	TRUE	unknown	1
1131	TRUE	Empty	Eukaryotic translation initiation factor 3 subunit E OS=Solanum lycopersicum GN=Solyc10g079880.1 PE=3 SV=1	K4D2M9_SOLLC (+1)	51 kDa	TRUE	unknown	1
1132	TRUE	Empty	Cytochrome c oxidase subunit 2 OS=Nicotiana tabacum GN=cox2 PE=1 SV=2	Q5MA02_TOBAC	30 kDa		unknown	1
1133	TRUE	Empty	Uncharacterized protein OS=Solanum lycopersicum GN=Solyc11g069860.1 PE=4 SV=1	K4DAE2_SOLLC (+1)	15 kDa		unknown	1
1134	TRUE	Empty	Methionine aminopeptidase OS=Solanum lycopersicum GN=Solyc01g091070.2 PE=3 SV=1	K4AZ47_SOLLC (+1)	43 kDa		unknown	1
1135	TRUE	Empty	S-adenosylmethionine synthase 1 OS=Solanum tuberosum GN=METK1 PE=2 SV=1	METK1_SOLTU	43 kDa	TRUE	unknown	0.99
1136	TRUE	Empty	Uncharacterized protein OS=Solanum tuberosum GN=PGSC0003DMG400002174 PE=3 SV=1	M0ZQ32_SOLTU	25 kDa	TRUE	unknown	0.99
1137	TRUE	Empty	Uncharacterized protein OS=Solanum lycopersicum GN=Solyc05g009600.2 PE=4 SV=1	K4BXD4_SOLLC (+1)	65 kDa	TRUE	unknown	0.98
1138	TRUE	Empty	Putative eukaryotic translation initiation factor 3E (Fragment) OS=Physalis alkekengi GN=EIF3E PE=4 SV=1	A7WMT5_PHYAL	15 kDa	TRUE	unknown	1
1139	TRUE	Empty	Type 2 histone deacetylase b OS=Nicotiana tabacum GN=HD2b PE=2 SV=1	E1U7Y3_TOBAC	32 kDa	TRUE	unknown	1
1140	TRUE	Empty	Hop-interacting protein THI111 OS=Solanum lycopersicum GN=Solyc10g005890.2 PE=2 SV=1	G8Z278_SOLLC	45 kDa		unknown	1
1141	TRUE	Empty	Uncharacterized protein OS=Solanum lycopersicum GN=Solyc03g005730.2 PE=4 SV=1	K4BDZ7_SOLLC (+1)	55 kDa		unknown	1
1142	TRUE	Empty	Uncharacterized protein OS=Solanum tuberosum GN=PGSC0003DMG400004738 PE=3 SV=1	M1A0N5_SOLTU	86 kDa		unknown	1
1143	TRUE	Empty	Putative carbamoyl phosphate synthase small subunit OS=Nicotiana tabacum PE=2 SV=1	Q8L6J8_TOBAC	47 kDa		unknown	1
1144	TRUE	Empty	Uncharacterized protein OS=Solanum lycopersicum GN=Solyc04g047750.2 PE=4 SV=1	K4BRK3_SOLLC	15 kDa		unknown	1
1145	TRUE	Empty	Uncharacterized protein OS=Solanum lycopersicum GN=Solyc12g038630.1 PE=4 SV=1	K4DEL2_SOLLC (+1)	34 kDa	TRUE	unknown	1
1146	TRUE	Empty	Uncharacterized protein OS=Solanum lycopersicum GN=Solyc04g055200.2 PE=4 SV=1	K4BSR7_SOLLC	45 kDa		unknown	1
1147	TRUE	Empty	22 kDa polypeptide OS=Nicotiana tabacum GN=drepp4 PE=2 SV=1	O24124_TOBAC	21 kDa	TRUE	unknown	1
1148	TRUE	Empty	Sucrose-phosphatase OS=Solanum tuberosum GN=SPP2 PE=2 SV=1	A7LH87_SOLTU (+4)	48 kDa	TRUE	unknown	1
1149	TRUE	Empty	Glucosyltransferase OS=Nicotiana tabacum GN=NTGT1a PE=2 SV=1	Q94IF2_TOBAC	53 kDa	TRUE	unknown	1
1150	TRUE	Empty	Signal recognition particle 54 kDa protein 2 OS=Solanum lycopersicum PE=2 SV=1	SR542_SOLLC	55 kDa	TRUE	unknown	1
1151	TRUE	Empty	Uncharacterized protein OS=Solanum tuberosum GN=PGSC0003DMG400018130 PE=3 SV=1	M1BJG9_SOLTU	63 kDa	TRUE	unknown	1
1152	TRUE	Empty	Uncharacterized protein OS=Solanum lycopersicum GN=Solyc04g076320.2 PE=3 SV=1	K4BU70_SOLLC	58 kDa		unknown	1
1153	TRUE	Empty	Uncharacterized protein OS=Solanum tuberosum GN=PGSC0003DMG400023340 PE=4 SV=1	M1C511_SOLTU	53 kDa		unknown	1
1154	TRUE	Empty	Eukaryotic initiation factor 4A-7 OS=Nicotiana tabacum PE=2 SV=1	IF4A7_TOBAC	47 kDa	TRUE	unknown	1
1155	TRUE	Empty	Clathrin heavy chain OS=Solanum lycopersicum GN=Solyc06g051310.2 PE=3 SV=1	K4C5S4_SOLLC	193 kDa	TRUE	unknown	1
1156	TRUE	Empty	Uncharacterized protein OS=Solanum lycopersicum GN=Solyc04g071320.2 PE=4 SV=1	K4BTC4_SOLLC	69 kDa		unknown	1
1157	TRUE	Empty	Uncharacterized protein OS=Solanum lycopersicum GN=Solyc11g043210.1 PE=4 SV=1	K4D888_SOLLC	61 kDa	TRUE	unknown	1
1158	TRUE	Empty	Uncharacterized protein OS=Solanum lycopersicum GN=Solyc08g077200.2 PE=3 SV=1	K4CN80_SOLLC (+1)	43 kDa		unknown	1
1159	TRUE	Empty	DET3 (Fragment) OS=Petunia hybrida PE=2 SV=1	M9WME5_PETHY	31 kDa	TRUE	unknown	1
1160	TRUE	Empty	Phospho-2-dehydro-3-deoxyheptonate aldolase 1, chloroplastic OS=Solanum tuberosum GN=SHKA PE=1 SV=2	AROF_SOLTU (+5)	60 kDa	TRUE	unknown	1
1161	TRUE	Empty	Putative Rho GDP dissociation inhibitor OS=Nicotiana tabacum GN=rho-GDI PE=2 SV=1	Q9M404_TOBAC	25 kDa		unknown	1
1162	TRUE	Empty	Uncharacterized protein OS=Solanum lycopersicum GN=Solyc01g006280.2 PE=3 SV=1	K4ASJ4_SOLLC (+2)	67 kDa		unknown	1
1163	TRUE	Empty	Uncharacterized protein OS=Solanum lycopersicum GN=Solyc11g008340.1 PE=4 SV=1	K4D594_SOLLC	127 kDa	TRUE	unknown	1
1164	TRUE	Empty	Uncharacterized protein OS=Solanum lycopersicum GN=Solyc05g013340.2 PE=4 SV=1	K4BY55_SOLLC	49 kDa		unknown	1
1165	TRUE	Empty	Uncharacterized protein OS=Solanum tuberosum GN=PGSC0003DMG400029803 PE=4 SV=1	M1CX52_SOLTU	50 kDa	TRUE	unknown	1
1166	TRUE	Empty	Glutamate decarboxylase isozyme 3 OS=Nicotiana tabacum PE=2 SV=1	Q94KK8_TOBAC	56 kDa	TRUE	unknown	1
1167	TRUE	Empty	Uncharacterized protein OS=Solanum lycopersicum GN=Solyc03g033620.2 PE=4 SV=1	K4BFN4_SOLLC	54 kDa		unknown	1
1168	TRUE	Empty	Uncharacterized protein OS=Solanum tuberosum GN=PGSC0003DMG400014248 PE=3 SV=1	M1B4K0_SOLTU	102 kDa	TRUE	unknown	1
1169	TRUE	Empty	Betaine aldehyde dehydrogenase OS=Lycium barbarum PE=2 SV=1	D2DEK8_LYCBA	55 kDa	TRUE	unknown	1
1170	TRUE	Empty	Uncharacterized protein OS=Solanum tuberosum GN=PGSC0003DMG400020152 PE=4 SV=1	M1BSG7_SOLTU (+1)	51 kDa		unknown	1
1171	TRUE	Empty	Cullin 1A OS=Nicotiana tabacum GN=cul1A PE=2 SV=1	Q711G8_TOBAC	86 kDa	TRUE	unknown	1
1172	TRUE	Empty	Uncharacterized protein OS=Solanum lycopersicum GN=Solyc02g085420.2 PE=4 SV=1	K4BB54_SOLLC	57 kDa		unknown	1
1173	TRUE	Empty	Uncharacterized protein OS=Solanum tuberosum GN=PGSC0003DMG400000343 PE=4 SV=1	M0ZHJ9_SOLTU (+1)	35 kDa		unknown	1
1174	TRUE	Empty	Uncharacterized protein OS=Solanum lycopersicum GN=Solyc08g082020.2 PE=3 SV=1	K4CPJ8_SOLLC	38 kDa		unknown	1
1175	TRUE	Empty	Uncharacterized protein OS=Solanum lycopersicum GN=Solyc07g009330.2 PE=4 SV=1	K4CC52_SOLLC (+1)	12 kDa		unknown	1
1176	TRUE	Empty	Uncharacterized protein OS=Solanum lycopersicum GN=Solyc03g121570.2 PE=4 SV=1	K4BMV6_SOLLC (+1)	73 kDa	TRUE	unknown	1
1177	TRUE	Empty	Uncharacterized protein OS=Solanum lycopersicum GN=Solyc03g097670.2 PE=4 SV=1	K4BJI4_SOLLC	194 kDa	TRUE	unknown	1
1178	TRUE	Empty	Uncharacterized protein OS=Solanum tuberosum GN=PGSC0003DMG400009106 PE=4 SV=1	M1AIH9_SOLTU	48 kDa		unknown	1
1179	TRUE	Empty	Auxin-induced protein PCNT115 OS=Nicotiana tabacum PE=2 SV=1	A115_TOBAC	34 kDa	TRUE	unknown	1
1180	TRUE	Empty	Uncharacterized protein OS=Solanum lycopersicum GN=Solyc03g006140.2 PE=4 SV=1	K4BE37_SOLLC (+1)	84 kDa		unknown	1
1181	TRUE	Empty	Uncharacterized protein OS=Solanum lycopersicum GN=Solyc04g082560.2 PE=4 SV=1	K4BVY3_SOLLC	135 kDa		unknown	1
1182	TRUE	Empty	Uncharacterized protein OS=Solanum tuberosum GN=PGSC0003DMG402021193 PE=4 SV=1	M1BWL8_SOLTU	58 kDa		unknown	1
1183	TRUE	Empty	Uncharacterized protein OS=Solanum tuberosum GN=PGSC0003DMG400007976 PE=4 SV=1	M1ADS3_SOLTU (+1)	72 kDa		unknown	1
1184	TRUE	Empty	Uncharacterized protein OS=Solanum lycopersicum GN=Solyc10g009220.2 PE=4 SV=1	K4CY98_SOLLC	53 kDa	TRUE	unknown	1
1185	TRUE	Empty	Pectinesterase OS=Solanum tuberosum GN=PGSC0003DMG400018037 PE=3 SV=1	M1BJ45_SOLTU	58 kDa		unknown	1
1186	TRUE	Empty	Uncharacterized protein OS=Solanum lycopersicum GN=Solyc03g117430.2 PE=4 SV=1	K4BLP5_SOLLC	51 kDa	TRUE	unknown	1
1187	TRUE	Empty	Mitochondrial succinate dehydrogenase iron sulfur subunit OS=Solanum lycopersicum GN=LOC100736507 PE=2 SV=1	D2KQI9_SOLLC (+1)	31 kDa		unknown	1
1188	TRUE	Empty	Uncharacterized protein OS=Solanum lycopersicum GN=Solyc04g015210.2 PE=4 SV=1	K4BQ24_SOLLC	105 kDa		unknown	1
1189	TRUE	Empty	Uncharacterized protein OS=Solanum lycopersicum GN=Solyc01g111420.2 PE=4 SV=1	K4B404_SOLLC	46 kDa		unknown	1
1190	TRUE	Empty	UPF2 (Fragment) OS=Nicotiana attenuata PE=2 SV=1	A7TUH4_NICAT	41 kDa		unknown	1
1191	TRUE	Empty	Uncharacterized protein OS=Solanum lycopersicum GN=Solyc04g008240.2 PE=4 SV=1	K4BNY0_SOLLC	69 kDa		unknown	1
1192	TRUE	Empty	Reticulon-like protein OS=Solanum lycopersicum GN=Solyc03g007740.2 PE=4 SV=1	K4BEJ6_SOLLC (+1)	29 kDa		unknown	1
1193	TRUE	Empty	Uncharacterized protein OS=Solanum lycopersicum GN=Solyc03g111640.2 PE=4 SV=1	K4BK27_SOLLC	75 kDa		unknown	1
1194	TRUE	Empty	Uncharacterized protein OS=Solanum lycopersicum GN=Solyc10g039190.1 PE=4 SV=1	K4CZE3_SOLLC	105 kDa		unknown	1
1195	TRUE	Empty	Sec14-like protein OS=Solanum pennellii PE=2 SV=1	F1BPW7_SOLPN (+1)	48 kDa		unknown	1
1196	TRUE	Empty	Uncharacterized protein OS=Solanum lycopersicum GN=Solyc05g006910.2 PE=4 SV=1	K4BWL7_SOLLC	102 kDa	TRUE	unknown	1
1197	TRUE	Empty	Uncharacterized protein OS=Solanum lycopersicum GN=Solyc03g116750.2 PE=4 SV=1	K4BLH7_SOLLC	124 kDa	TRUE	unknown	1
1198	TRUE	Empty	Beta-glucosidase 08 OS=Solanum lycopersicum GN=LOC100191128 PE=2 SV=1	B5M9E5_SOLLC (+1)	51 kDa		unknown	1
1199	TRUE	Empty	Uncharacterized protein OS=Solanum lycopersicum GN=Solyc09g075300.2 PE=4 SV=1	K4CVA7_SOLLC (+1)	36 kDa		unknown	1
1200	TRUE	Empty	Uncharacterized protein OS=Solanum lycopersicum GN=Solyc06g082580.2 PE=4 SV=1	K4CAB5_SOLLC (+1)	34 kDa		unknown	1
1201	TRUE	Empty	Uncharacterized protein OS=Solanum tuberosum GN=PGSC0003DMG400044116 PE=4 SV=1	M1DUC5_SOLTU	49 kDa		unknown	1
1202	TRUE	Empty	Uncharacterized protein OS=Solanum lycopersicum GN=Solyc08g067880.2 PE=4 SV=1	K4CM12_SOLLC	33 kDa		unknown	1
1203	TRUE	Empty	Uncharacterized protein OS=Solanum lycopersicum GN=Solyc07g039320.2 PE=4 SV=1	K4CDQ8_SOLLC	17 kDa		unknown	1
1204	TRUE	Empty	Uncharacterized protein OS=Solanum lycopersicum GN=Solyc01g109360.2 PE=4 SV=1	K4B3E9_SOLLC (+1)	38 kDa		unknown	1
1205	TRUE	Empty	Uncharacterized protein OS=Solanum lycopersicum GN=Solyc08g008590.2 PE=4 SV=1	K4CIZ3_SOLLC	16 kDa	TRUE	unknown	1
1206	TRUE	Empty	Uncharacterized protein OS=Solanum lycopersicum GN=Solyc10g053970.1 PE=4 SV=1	K4D0Z5_SOLLC (+3)	70 kDa		unknown	1
1207	TRUE	Empty	Phospholipase D OS=Solanum tuberosum GN=PGSC0003DMG400028539 PE=3 SV=1	M1CS26_SOLTU	92 kDa	TRUE	unknown	1
1208	TRUE	Empty	M1D2M9-DECOY	M1D2M9-DECOY (+1)	?		unknown	0.99
1209	TRUE	Empty	Progesterone 5beta reductase-A OS=Nicotiana tabacum GN=Nt-5beta-POR-A PE=1 SV=1	C0SUC5_TOBAC	44 kDa		unknown	1
1210	TRUE	Empty	Uncharacterized protein OS=Solanum tuberosum GN=PGSC0003DMG400019568 PE=4 SV=1	M1BQ55_SOLTU	29 kDa		unknown	1
1211	TRUE	Empty	Harpin inducing protein 1-like 9 OS=Nicotiana tabacum GN=hin9 PE=2 SV=1	Q6L7J8_TOBAC	26 kDa		unknown	1
1212	TRUE	Empty	Uncharacterized protein OS=Solanum lycopersicum GN=Solyc11g005220.1 PE=4 SV=1	K4D4D5_SOLLC	19 kDa		unknown	1
1213	TRUE	Empty	Multifunctional protein OS=Nicotiana tabacum GN=NtMFP PE=2 SV=1	B6F1W4_TOBAC	72 kDa	TRUE	unknown	1
1214	TRUE	Empty	Tobacco pre-pro-cysteine proteinase OS=Nicotiana tabacum PE=2 SV=1	Q43579_TOBAC (+2)	40 kDa		unknown	1
1215	TRUE	Empty	Uncharacterized protein OS=Solanum lycopersicum GN=Solyc10g085000.1 PE=4 SV=1	K4D3T4_SOLLC (+1)	55 kDa	TRUE	unknown	1
1216	TRUE	Empty	Uncharacterized protein OS=Solanum tuberosum GN=PGSC0003DMG400014136 PE=3 SV=1	M1B3Z4_SOLTU	57 kDa	TRUE	unknown	1
1217	TRUE	Empty	Uncharacterized protein OS=Solanum lycopersicum GN=Solyc04g014270.2 PE=4 SV=1	K4BPT1_SOLLC (+1)	58 kDa	TRUE	unknown	1
1218	TRUE	Empty	Uncharacterized protein OS=Solanum lycopersicum GN=Solyc12g006990.1 PE=4 SV=1	K4DBN6_SOLLC	73 kDa		unknown	1
1219	TRUE	Empty	Purple acid phosphatase 3 OS=Solanum tuberosum GN=PAP3 PE=2 SV=1	Q6J5M8_SOLTU	55 kDa		unknown	1
1220	TRUE	Empty	Hexokinase 3 OS=Nicotiana tabacum GN=Hxk3 PE=2 SV=1	Q6Q8A4_TOBAC	54 kDa	TRUE	unknown	1
1221	TRUE	Empty	Uncharacterized protein OS=Solanum lycopersicum GN=Solyc07g063040.2 PE=3 SV=1	K4CGY7_SOLLC	56 kDa		unknown	1
1222	TRUE	Empty	Uncharacterized protein OS=Solanum lycopersicum GN=Solyc04g008280.2 PE=3 SV=1	K4BNY4_SOLLC (+1)	28 kDa		unknown	1
1223	TRUE	Empty	SAICAR synthetase OS=Nicotiana tabacum GN=purC PE=1 SV=1	Q6T7F0_TOBAC	45 kDa		unknown	1
1224	TRUE	Empty	Enoyl-ACP reductase OS=Nicotiana tabacum GN=enr-T1 PE=1 SV=1	O04945_TOBAC	42 kDa	TRUE	unknown	1
1225	TRUE	Empty	Uncharacterized protein OS=Solanum tuberosum GN=PGSC0003DMG400001247 PE=3 SV=1	M0ZL72_SOLTU	27 kDa		unknown	1
1226	TRUE	Empty	Uncharacterized protein OS=Solanum tuberosum GN=PGSC0003DMG400021177 PE=4 SV=1	M1BWK1_SOLTU	66 kDa		unknown	1
1227	TRUE	Empty	Uncharacterized protein OS=Solanum tuberosum GN=PGSC0003DMG400018964 PE=4 SV=1	M1BMW6_SOLTU	36 kDa		unknown	1
1228	TRUE	Empty	Uncharacterized protein OS=Solanum lycopersicum GN=LOC544152 PE=4 SV=1	K4D5G8_SOLLC	57 kDa	TRUE	unknown	1
1229	TRUE	Empty	Uncharacterized protein OS=Solanum tuberosum GN=PGSC0003DMG400006933 PE=3 SV=1	M1A9L0_SOLTU (+1)	27 kDa		unknown	1
1230	TRUE	Empty	Chloroplast threonine deaminase 1 OS=Solanum lycopersicum GN=LOC100037737 PE=2 SV=1	A0FKE6_SOLLC	66 kDa	TRUE	unknown	1
1231	TRUE	Empty	Glutathione reductase (Fragment) OS=Capsicum annuum GN=GR1 PE=2 SV=1	Q6QD77_CAPAN	19 kDa	TRUE	unknown	1
1232	TRUE	Empty	14-3-3-like protein OS=Solanum tuberosum PE=2 SV=1	14331_SOLTU (+2)	29 kDa	TRUE	unknown	1
1233	TRUE	Empty	Uncharacterized protein OS=Solanum lycopersicum GN=Solyc02g072130.2 PE=3 SV=1	K4B8I7_SOLLC (+1)	52 kDa		unknown	1
1234	TRUE	Empty	Lipoxygenase OS=Solanum lycopersicum GN=Solyc05g014790.2 PE=3 SV=1	K4BYJ7_SOLLC (+1)	104 kDa		unknown	1
1235	TRUE	Empty	Uncharacterized protein OS=Solanum lycopersicum GN=Solyc04g064760.2 PE=4 SV=1	K4BT67_SOLLC (+2)	52 kDa		unknown	1
1236	TRUE	Empty	Uncharacterized protein OS=Solanum lycopersicum GN=Solyc01g067850.2 PE=3 SV=1	K4AX33_SOLLC	36 kDa	TRUE	unknown	1
1237	TRUE	Empty	Uncharacterized protein OS=Solanum lycopersicum GN=Solyc03g083970.2 PE=4 SV=1	K4BIH2_SOLLC (+1)	45 kDa		unknown	1
1238	TRUE	Empty	Putative UDP-glucuronate decarboxylase 2 OS=Nicotiana tabacum PE=2 SV=1	Q6IVK4_TOBAC	39 kDa	TRUE	unknown	1
1239	TRUE	Empty	Uncharacterized protein OS=Solanum lycopersicum GN=Solyc09g098170.2 PE=3 SV=1	K4CWY7_SOLLC	24 kDa	TRUE	unknown	1
1240	TRUE	Empty	Uncharacterized protein OS=Solanum tuberosum GN=PGSC0003DMG400009358 PE=3 SV=1	M1AJP5_SOLTU	62 kDa		unknown	1
1241	TRUE	Empty	Uncharacterized protein OS=Solanum lycopersicum GN=Solyc07g049480.2 PE=4 SV=1	K4CF51_SOLLC	82 kDa		unknown	1
1242	TRUE	Empty	Uncharacterized protein OS=Solanum lycopersicum GN=Solyc01g090690.2 PE=3 SV=1	K4AZ10_SOLLC (+1)	84 kDa	TRUE	unknown	1
1243	TRUE	Empty	Uncharacterized protein OS=Solanum tuberosum GN=PGSC0003DMG400017893 PE=4 SV=1	M1BIN2_SOLTU	33 kDa	TRUE	unknown	1
1244	TRUE	Empty	Uncharacterized protein OS=Solanum lycopersicum GN=Solyc11g065490.1 PE=4 SV=1	K4D9G1_SOLLC	44 kDa		unknown	1
1245	TRUE	Empty	Glutamate synthase (Ferredoxin) (Clone C(35)) (Fragment) OS=Nicotiana tabacum PE=1 SV=1	Q7M242_TOBAC	106 kDa	TRUE	unknown	1
1246	TRUE	Empty	Uncharacterized protein OS=Solanum lycopersicum GN=Solyc05g056280.2 PE=4 SV=1	K4C2V2_SOLLC	47 kDa		unknown	1
1247	TRUE	Empty	Uncharacterized protein OS=Solanum lycopersicum GN=Solyc09g008610.2 PE=4 SV=1	K4CQP7_SOLLC (+1)	110 kDa		unknown	1
1248	TRUE	Empty	Alpha-mannosidase OS=Capsicum annuum PE=2 SV=1	E7BYE5_CAPAN	117 kDa		unknown	1
1249	TRUE	Empty	Importin subunit alpha OS=Solanum lycopersicum GN=Solyc01g100720.2 PE=3 SV=1	K4B1A3_SOLLC (+2)	59 kDa	TRUE	unknown	1
1250	TRUE	Empty	Uncharacterized protein OS=Solanum lycopersicum GN=Solyc03g119170.2 PE=4 SV=1	K4BM66_SOLLC (+1)	50 kDa	TRUE	unknown	1
1251	TRUE	Empty	Uncharacterized protein OS=Solanum lycopersicum GN=Solyc08g029130.2 PE=4 SV=1	K4CJX5_SOLLC	83 kDa		unknown	1
1252	TRUE	Empty	Uncharacterized protein OS=Solanum tuberosum GN=PGSC0003DMG400005374 PE=4 SV=1	M1A3A0_SOLTU	72 kDa		unknown	1
1253	TRUE	Empty	Uncharacterized protein OS=Solanum tuberosum GN=PGSC0003DMG400009210 PE=4 SV=1	M1AJ01_SOLTU (+1)	42 kDa		unknown	1
1254	TRUE	Empty	Uncharacterized protein OS=Solanum tuberosum GN=PGSC0003DMG400014250 PE=4 SV=1	M1B4K9_SOLTU (+1)	51 kDa		unknown	1
1255	TRUE	Empty	Proteasome subunit alpha type OS=Solanum lycopersicum GN=Solyc10g077030.1 PE=3 SV=1	K4D245_SOLLC	27 kDa	TRUE	unknown	1
1256	TRUE	Empty	Ran binding protein OS=Nicotiana benthamiana PE=2 SV=1	A7LH85_NICBE	25 kDa	TRUE	unknown	1
1257	TRUE	Empty	Uncharacterized protein OS=Solanum lycopersicum GN=Solyc01g090670.2 PE=4 SV=1	K4AZ08_SOLLC	75 kDa	TRUE	unknown	1
1258	TRUE	Empty	UDP-glucose:glucosyltransferase OS=Lycium barbarum GN=UGT73Q1 PE=2 SV=1	B6EWY6_LYCBA	54 kDa	TRUE	unknown	1
1259	TRUE	Empty	Uncharacterized protein OS=Solanum tuberosum GN=PGSC0003DMG400040194 PE=4 SV=1	M1DKT4_SOLTU	80 kDa		unknown	1
1260	TRUE	Empty	Uncharacterized protein OS=Solanum lycopersicum GN=Solyc06g066730.2 PE=4 SV=1	K4C7U7_SOLLC	104 kDa	TRUE	unknown	1
1261	TRUE	Empty	Uncharacterized protein OS=Solanum lycopersicum GN=Solyc03g007560.2 PE=4 SV=1	K4BEH9_SOLLC (+1)	80 kDa		unknown	1
1262	TRUE	Empty	Uncharacterized protein OS=Solanum tuberosum GN=PGSC0003DMG400003218 PE=3 SV=1	M0ZUF8_SOLTU	35 kDa		unknown	0.99
1263	TRUE	Empty	Uncharacterized protein OS=Solanum lycopersicum GN=Solyc09g092680.2 PE=4 SV=1	K4CWT9_SOLLC	84 kDa		unknown	0.99
1264	TRUE	Empty	Uncharacterized protein OS=Solanum lycopersicum GN=Solyc02g087190.1 PE=3 SV=1	K4BBM6_SOLLC	36 kDa		unknown	0.99
1265	TRUE	Empty	Glucosyl transferase OS=Nicotiana tabacum GN=JIGT PE=2 SV=1	P93709_TOBAC	53 kDa	TRUE	unknown	1
1266	TRUE	Empty	Lactoylglutathione lyase OS=Solanum lycopersicum GN=GLX1 PE=2 SV=1	LGUL_SOLLC (+2)	21 kDa		unknown	1
1267	TRUE	Empty	Chloroplast FtsZ-like protein OS=Nicotiana tabacum GN=ftsZ PE=2 SV=1	Q9M437_TOBAC (+1)	43 kDa	TRUE	unknown	1
1268	TRUE	Empty	Splicing factor U2af large subunit B OS=Nicotiana plumbaginifolia GN=U2AF65B PE=2 SV=1	U2A2B_NICPL	64 kDa	TRUE	unknown	1
1269	TRUE	Empty	Uncharacterized protein OS=Solanum lycopersicum GN=Solyc12g056530.1 PE=3 SV=1	K4DFY4_SOLLC (+1)	37 kDa		unknown	1
1270	TRUE	Empty	Uncharacterized protein OS=Solanum tuberosum GN=PGSC0003DMG400004687 PE=4 SV=1	M1A0F1_SOLTU (+2)	43 kDa	TRUE	unknown	1
1271	TRUE	Empty	Uncharacterized protein OS=Solanum lycopersicum GN=Solyc12g038970.1 PE=3 SV=1	K4DEP4_SOLLC (+1)	42 kDa		unknown	1
1272	TRUE	Empty	Signal recognition particle subunit SRP72 OS=Solanum lycopersicum GN=Solyc11g062270.1 PE=3 SV=1	K4D938_SOLLC	72 kDa	TRUE	unknown	1
1273	TRUE	Empty	Putative RNA binding protein (Fragment) OS=Nicotiana tabacum GN=QRRBP-1 PE=2 SV=1	O48955_TOBAC (+1)	54 kDa	TRUE	unknown	1
1274	TRUE	Empty	Uncharacterized protein OS=Solanum lycopersicum GN=Solyc04g054180.2 PE=4 SV=1	K4BSH5_SOLLC (+1)	44 kDa		unknown	1
1275	TRUE	Empty	Peroxidase N1 OS=Nicotiana tabacum GN=poxN1 PE=1 SV=1	PERN1_TOBAC	36 kDa		unknown	1
1276	TRUE	Empty	Uncharacterized protein OS=Solanum lycopersicum GN=Solyc02g072180.2 PE=3 SV=1	K4B8J2_SOLLC (+1)	24 kDa	TRUE	unknown	1
1277	TRUE	Empty	DNA-binding protein OS=Nicotiana tabacum GN=pabf PE=2 SV=1	Q40451_TOBAC	57 kDa		unknown	1
1278	TRUE	Empty	Prephenate aminotransferase OS=Solanum lycopersicum GN=PAT PE=2 SV=1	E5LBC4_SOLLC	51 kDa	TRUE	unknown	1
1279	TRUE	Empty	Uncharacterized protein OS=Solanum tuberosum GN=PGSC0003DMG400017722 PE=4 SV=1	M1BI14_SOLTU	31 kDa		unknown	1
1280	TRUE	Empty	Peptidyl-prolyl cis-trans isomerase OS=Solanum lycopersicum GN=Solyc09g057670.2 PE=4 SV=1	K4CTF8_SOLLC (+2)	16 kDa		unknown	1
1281	TRUE	Empty	Eukaryotic initiation factor 4A-9 OS=Nicotiana tabacum PE=2 SV=1	IF4A9_TOBAC	47 kDa	TRUE	unknown	1
1282	TRUE	Empty	Uncharacterized protein OS=Solanum lycopersicum GN=Solyc11g062320.1 PE=4 SV=1	K4D943_SOLLC	34 kDa		unknown	1
1283	TRUE	Empty	Uncharacterized protein OS=Solanum lycopersicum GN=Solyc12g015780.1 PE=4 SV=1	K4DD13_SOLLC	44 kDa		unknown	1
1284	TRUE	Empty	Uncharacterized protein OS=Solanum lycopersicum GN=Solyc11g043130.1 PE=4 SV=1	K4D880_SOLLC	161 kDa		unknown	1
1285	TRUE	Empty	Uncharacterized protein OS=Solanum lycopersicum GN=Solyc05g055450.2 PE=4 SV=1	K4C2M1_SOLLC	35 kDa	TRUE	unknown	1
1286	TRUE	Empty	Alpha-expansin OS=Nicotiana tabacum GN=Nt-EXPA2 PE=2 SV=1	Q9ZP38_TOBAC (+1)	28 kDa	TRUE	unknown	1
1287	TRUE	Empty	Uncharacterized protein OS=Solanum lycopersicum GN=Solyc01g096800.2 PE=4 SV=1	K4B068_SOLLC (+1)	39 kDa		unknown	1
1288	TRUE	Empty	SUMO OS=Nicotiana benthamiana PE=4 SV=1	B8R520_NICBE	11 kDa		unknown	1
1289	TRUE	Empty	Uncharacterized protein OS=Solanum lycopersicum GN=Solyc07g022880.2 PE=4 SV=1	K4CD44_SOLLC	16 kDa		unknown	1
1290	TRUE	Empty	Uncharacterized protein OS=Solanum lycopersicum GN=Solyc01g006350.2 PE=4 SV=1	K4ASK1_SOLLC	128 kDa		unknown	1
1291	TRUE	Empty	Uncharacterized protein OS=Solanum lycopersicum GN=Solyc06g053460.1 PE=4 SV=1	K4C633_SOLLC (+1)	14 kDa		unknown	1
1292	TRUE	Empty	Uncharacterized protein OS=Solanum lycopersicum GN=Solyc01g112280.2 PE=4 SV=1	K4B489_SOLLC	50 kDa		unknown	1
1293	TRUE	Empty	Peptidyl-prolyl cis-trans isomerase OS=Solanum tuberosum GN=PGSC0003DMG400033579 PE=4 SV=1	M1D743_SOLTU (+1)	12 kDa		unknown	1
1294	TRUE	Empty	Uncharacterized protein OS=Solanum lycopersicum GN=Solyc10g084210.1 PE=4 SV=1	K4D3K7_SOLLC (+1)	30 kDa		unknown	1
1295	TRUE	Empty	Uncharacterized protein OS=Solanum lycopersicum GN=Solyc07g008160.2 PE=4 SV=1	K4CBT5_SOLLC	162 kDa	TRUE	unknown	1
1296	TRUE	Empty	Uncharacterized protein OS=Solanum lycopersicum GN=Solyc06g083310.2 PE=4 SV=1	K4CAI6_SOLLC	64 kDa		unknown	1
1297	TRUE	Empty	Luminal-binding protein OS=Solanum lycopersicum PE=1 SV=1	BIP_SOLLC (+1)	73 kDa	TRUE	unknown	1
1298	TRUE	Empty	Glycylpeptide N-tetradecanoyltransferase OS=Solanum tuberosum GN=PGSC0003DMG400002576 PE=3 SV=1	M0ZRQ4_SOLTU	50 kDa		unknown	1
1299	TRUE	Empty	Uncharacterized protein OS=Solanum lycopersicum GN=Solyc05g018810.2 PE=3 SV=1	K4BZD5_SOLLC	43 kDa	TRUE	unknown	1
1300	TRUE	Empty	Uncharacterized protein OS=Solanum lycopersicum GN=Solyc05g018700.2 PE=4 SV=1	K4BZC4_SOLLC	56 kDa	TRUE	unknown	1
1301	TRUE	Empty	Uncharacterized protein OS=Solanum tuberosum GN=PGSC0003DMG401029267 PE=4 SV=1	M1CUT8_SOLTU	38 kDa		unknown	1
1302	TRUE	Empty	Uncharacterized protein OS=Solanum lycopersicum GN=Solyc01g059880.2 PE=4 SV=1	K4AW95_SOLLC (+1)	66 kDa	TRUE	unknown	1
1303	TRUE	Empty	Uncharacterized protein OS=Solanum lycopersicum GN=Solyc12g010390.1 PE=4 SV=1	K4DCC6_SOLLC (+1)	74 kDa		unknown	1
1304	TRUE	Empty	Uncharacterized protein OS=Solanum lycopersicum GN=Solyc08g077930.2 PE=3 SV=1	K4CNF2_SOLLC	41 kDa	TRUE	unknown	1
1305	TRUE	Empty	Uncharacterized protein OS=Solanum tuberosum GN=PGSC0003DMG400017569 PE=3 SV=1	M1BHF1_SOLTU	56 kDa	TRUE	unknown	1
1306	TRUE	Empty	Uncharacterized protein OS=Solanum lycopersicum GN=Solyc01g111700.1 PE=4 SV=1	K4B432_SOLLC	55 kDa	TRUE	unknown	1
1307	TRUE	Empty	Uncharacterized protein OS=Solanum lycopersicum GN=Solyc09g097970.2 PE=4 SV=1	K4CWW9_SOLLC	38 kDa	TRUE	unknown	1
1308	TRUE	Empty	Uncharacterized protein OS=Solanum tuberosum GN=PGSC0003DMG400006491 PE=4 SV=1	M1A7X7_SOLTU	16 kDa	TRUE	unknown	1
1309	TRUE	Empty	Uncharacterized protein OS=Solanum lycopersicum GN=Solyc11g040390.1 PE=4 SV=1	K4D810_SOLLC	89 kDa	TRUE	unknown	1
1310	TRUE	Empty	Uncharacterized protein OS=Solanum lycopersicum GN=Solyc02g078840.2 PE=4 SV=1	K4B9A8_SOLLC (+1)	35 kDa	TRUE	unknown	1
1311	TRUE	Empty	Uncharacterized protein OS=Solanum tuberosum GN=PGSC0003DMG400024503 PE=3 SV=1	M1C9V8_SOLTU (+1)	53 kDa		unknown	1
1312	TRUE	Empty	Uncharacterized protein OS=Solanum lycopersicum GN=Solyc04g014670.2 PE=4 SV=1	K4BPX0_SOLLC	27 kDa		unknown	1
1313	TRUE	Empty	Uncharacterized protein OS=Solanum lycopersicum GN=Solyc07g008550.2 PE=4 SV=1	K4CBX4_SOLLC	71 kDa	TRUE	unknown	1
1314	TRUE	Empty	Uncharacterized protein OS=Solanum lycopersicum GN=Solyc09g064590.2 PE=4 SV=1	K4CU87_SOLLC	94 kDa		unknown	0.99
1315	TRUE	Empty	M1BDM1-DECOY	M1BDM1-DECOY	?	TRUE	unknown	0.99
1316	TRUE	Empty	K4BDK6-DECOY	K4BDK6-DECOY	?		unknown	0.99
1317	TRUE	Empty	Uncharacterized protein OS=Solanum lycopersicum GN=Solyc07g066450.2 PE=4 SV=1	K4CHX0_SOLLC (+1)	55 kDa	TRUE	unknown	0.95
1318	TRUE	Empty	Early tobacco anther 1 OS=Nicotiana tabacum PE=1 SV=1	Q84XA0_TOBAC	17 kDa		unknown	1
1319	TRUE	Empty	Uncharacterized protein OS=Solanum lycopersicum GN=Solyc07g045290.2 PE=4 SV=1	K4CET6_SOLLC (+1)	80 kDa	TRUE	unknown	1
1320	TRUE	Empty	Uncharacterized protein OS=Solanum tuberosum GN=PGSC0003DMG400024925 PE=4 SV=1	M1CBT7_SOLTU	85 kDa		unknown	1
1321	TRUE	Empty	Uncharacterized protein OS=Solanum tuberosum GN=PGSC0003DMG400025849 PE=4 SV=1	M1CFN8_SOLTU	99 kDa	TRUE	unknown	1
1322	TRUE	Empty	Uncharacterized protein OS=Solanum lycopersicum GN=Solyc05g056480.2 PE=4 SV=1	K4C2X2_SOLLC	53 kDa		unknown	1
1323	TRUE	Empty	Uncharacterized protein OS=Solanum lycopersicum GN=Solyc10g081720.1 PE=4 SV=1	K4D358_SOLLC (+1)	49 kDa		unknown	1
1324	TRUE	Empty	Uncharacterized protein OS=Solanum lycopersicum GN=Solyc04g025160.2 PE=4 SV=1	K4BQW1_SOLLC (+1)	38 kDa		unknown	1
1325	TRUE	Empty	Uncharacterized protein OS=Solanum lycopersicum GN=Solyc03g120010.2 PE=4 SV=1	K4BMF0_SOLLC (+1)	39 kDa		unknown	1
1326	TRUE	Empty	Uncharacterized protein OS=Solanum tuberosum GN=PGSC0003DMG400001100 PE=4 SV=1	M0ZKQ9_SOLTU	37 kDa		unknown	1
1327	TRUE	Empty	Uncharacterized protein OS=Solanum lycopersicum GN=Solyc08g063050.2 PE=3 SV=1	K4CL87_SOLLC	77 kDa	TRUE	unknown	1
1328	TRUE	Empty	Uncharacterized protein OS=Solanum lycopersicum GN=Solyc12g005870.1 PE=4 SV=1	K4DBC5_SOLLC	56 kDa	TRUE	unknown	1
1329	TRUE	Empty	Uncharacterized protein OS=Solanum lycopersicum GN=Solyc03g118690.2 PE=4 SV=1	K4BM18_SOLLC (+1)	64 kDa		unknown	1
1330	TRUE	Empty	Uncharacterized protein OS=Solanum tuberosum GN=PGSC0003DMG400016301 PE=4 SV=1	M1BCD5_SOLTU	14 kDa		unknown	1
1331	TRUE	Empty	Uncharacterized protein OS=Solanum lycopersicum GN=Solyc02g082540.2 PE=4 SV=1	K4BAC4_SOLLC	114 kDa		unknown	1
1332	TRUE	Empty	Fas-associated factor-like protein (Fragment) OS=Nicotiana tabacum PE=2 SV=1	Q5DJV4_TOBAC	38 kDa		unknown	1
1333	TRUE	Empty	Cytosolic ascorbate peroxidase OS=Nicotiana tabacum PE=2 SV=1	Q40589_TOBAC	27 kDa	TRUE	unknown	1
1334	TRUE	Empty	Uncharacterized protein OS=Solanum lycopersicum GN=Solyc04g007120.2 PE=4 SV=1	K4BNL9_SOLLC	43 kDa	TRUE	unknown	1
1335	TRUE	Empty	Uncharacterized protein OS=Solanum lycopersicum GN=Solyc10g076870.1 PE=4 SV=1	K4D229_SOLLC	111 kDa		unknown	1
1336	TRUE	Empty	Cytosine-specific methyltransferase OS=Nicotiana tabacum GN=NtMET1 PE=2 SV=1	Q9MB97_TOBAC	176 kDa		unknown	1
1337	TRUE	Empty	Methylenetetrahydrofolate reductase OS=Solanum lycopersicum GN=Solyc05g055730.2 PE=3 SV=1	K4C2P8_SOLLC (+2)	68 kDa	TRUE	unknown	1
1338	TRUE	Empty	Uncharacterized protein OS=Solanum lycopersicum GN=Solyc08g007360.2 PE=4 SV=1	K4CIM3_SOLLC (+2)	158 kDa		unknown	1
1339	TRUE	Empty	Uncharacterized protein OS=Solanum tuberosum GN=PGSC0003DMG400009282 PE=4 SV=1	M1AJA2_SOLTU	39 kDa		unknown	1
1340	TRUE	Empty	Enolase OS=Solanum lycopersicum GN=Solyc06g076650.2 PE=3 SV=1	K4CA25_SOLLC (+1)	51 kDa	TRUE	unknown	1
1341	TRUE	Empty	Uncharacterized protein OS=Solanum lycopersicum GN=Solyc11g067090.1 PE=4 SV=1	K4D9W6_SOLLC	70 kDa		unknown	1
1342	TRUE	Empty	Putative spermine synthase OS=Solanum lycopersicum GN=SPM1 PE=2 SV=1	Q7XBB3_SOLLC	39 kDa	TRUE	unknown	1
1343	TRUE	Empty	Uncharacterized protein OS=Solanum tuberosum GN=PGSC0003DMG400005851 PE=4 SV=1	M1A587_SOLTU	38 kDa		unknown	1
1344	TRUE	Empty	Ribosomal protein S4 (Fragment) OS=Nicotiana tabacum GN=rps4 PE=4 SV=2	Q5M9U0_TOBAC	42 kDa		unknown	1
1345	TRUE	Empty	Uncharacterized protein OS=Solanum lycopersicum GN=Solyc03g083520.2 PE=4 SV=1	K4BIC8_SOLLC	17 kDa		unknown	1
1346	TRUE	Empty	Trehalose-phosphate synthase 1 OS=Solanum lycopersicum GN=LOC100134910 PE=2 SV=1	A6MIZ0_SOLLC	105 kDa	TRUE	unknown	1
1347	TRUE	Empty	Uncharacterized protein OS=Solanum tuberosum GN=PGSC0003DMG400002336 PE=4 SV=1	M0ZQP3_SOLTU (+1)	31 kDa		unknown	1
1348	TRUE	Empty	Mitochondrial glycine decarboxylase complex P-protein-like protein OS=Nicotiana benthamiana GN=GDCP1 PE=2 SV=1	E0X585_NICBE	38 kDa	TRUE	unknown	1
1349	TRUE	Empty	Uncharacterized protein OS=Solanum tuberosum GN=PGSC0003DMG400029342 PE=4 SV=1	M1CV65_SOLTU	49 kDa		unknown	1
1350	TRUE	Empty	Uncharacterized protein OS=Solanum lycopersicum GN=Solyc02g087760.2 PE=4 SV=1	K4BBT2_SOLLC	61 kDa	TRUE	unknown	1
1351	TRUE	Empty	Nuclear RNA binding protein OS=Solanum tuberosum GN=rgga PE=1 SV=1	C7TPG6_SOLTU (+1)	39 kDa	TRUE	unknown	1
1352	TRUE	Empty	Uncharacterized protein OS=Solanum lycopersicum GN=Solyc01g079840.2 PE=4 SV=1	K4AXM9_SOLLC	49 kDa	TRUE	unknown	1
1353	TRUE	Empty	Uncharacterized protein OS=Solanum lycopersicum GN=Solyc01g103040.2 PE=4 SV=1	K4B1N0_SOLLC	82 kDa		unknown	1
1354	TRUE	Empty	Uncharacterized protein OS=Solanum lycopersicum GN=Solyc06g083520.2 PE=4 SV=1	K4CAK7_SOLLC (+1)	68 kDa	TRUE	unknown	1
1355	TRUE	Empty	Uncharacterized protein OS=Solanum lycopersicum GN=Solyc12g099360.1 PE=4 SV=1	K4DHV7_SOLLC (+1)	63 kDa		unknown	1
1356	TRUE	Empty	40S ribosomal protein S12 OS=Solanum lycopersicum GN=Solyc03g083290.2 PE=3 SV=1	K4BIA5_SOLLC (+1)	15 kDa	TRUE	unknown	1
1357	TRUE	Empty	Alpha subunit of SnRK1 OS=Solanum berthaultii PE=2 SV=1	M1LH79_9SOLN	59 kDa		unknown	1
1358	TRUE	Empty	Uncharacterized protein OS=Solanum lycopersicum GN=Solyc06g084530.2 PE=3 SV=1	K4CAV8_SOLLC	137 kDa	TRUE	unknown	1
1359	TRUE	Empty	Uncharacterized protein OS=Solanum lycopersicum GN=Solyc12g021230.1 PE=3 SV=1	K4DDP2_SOLLC	81 kDa		unknown	1
1360	TRUE	Empty	Chloroplast envelope protein 1 OS=Nicotiana benthamiana PE=2 SV=1	C9E9W2_NICBE	66 kDa		unknown	1
1361	TRUE	Empty	60S ribosome subunit biogenesis protein NIP7 homolog OS=Solanum lycopersicum GN=Solyc01g098100.2 PE=3 SV=1	K4B0J7_SOLLC (+1)	21 kDa		unknown	1
1362	TRUE	Empty	Peptidyl-prolyl cis-trans isomerase OS=Solanum lycopersicum GN=Solyc10g054910.1 PE=3 SV=1	K4D184_SOLLC (+1)	18 kDa	TRUE	unknown	1
1363	TRUE	Empty	Uncharacterized protein OS=Solanum lycopersicum GN=Solyc02g078970.2 PE=4 SV=1	K4B9C1_SOLLC (+1)	65 kDa		unknown	1
1364	TRUE	Empty	Inositol monophosphatase 3 OS=Solanum lycopersicum GN=IMP3 PE=1 SV=1	IMP3_SOLLC (+1)	29 kDa		unknown	1
1365	TRUE	Empty	Uncharacterized protein OS=Solanum lycopersicum GN=Solyc04g005340.2 PE=4 SV=1	K4BNE0_SOLLC	41 kDa	TRUE	unknown	1
1366	TRUE	Empty	Putative uncharacterized protein c406 OS=Nicotiana tabacum GN=c406 PE=2 SV=1	Q53HY5_TOBAC	20 kDa		unknown	0.99
1367	TRUE	Empty	Uncharacterized protein OS=Solanum lycopersicum GN=Solyc04g063280.2 PE=4 SV=1	K4BT18_SOLLC	58 kDa		unknown	0.99
1368	TRUE	Empty	Uncharacterized protein OS=Solanum lycopersicum GN=Solyc08g075020.2 PE=4 SV=1	K4CMM0_SOLLC (+1)	45 kDa	TRUE	unknown	0.99
1369	TRUE	Empty	Uncharacterized protein OS=Solanum lycopersicum GN=Solyc03g093480.2 PE=4 SV=1	K4BIM5_SOLLC	240 kDa		unknown	0.98
1370	TRUE	Empty	Uncharacterized protein OS=Solanum tuberosum GN=PGSC0003DMG400003345 PE=3 SV=1	M0ZUV5_SOLTU	59 kDa		unknown	0.98
1371	TRUE	Empty	M1B640-DECOY	M1B640-DECOY	?		unknown	0.98
1372	TRUE	Empty	Uncharacterized protein OS=Solanum lycopersicum GN=Solyc12g013990.1 PE=4 SV=1	K4DCT4_SOLLC	44 kDa		unknown	1
1373	TRUE	Empty	Uncharacterized protein OS=Solanum lycopersicum GN=Solyc06g060420.2 PE=4 SV=1	K4C6M2_SOLLC	35 kDa		unknown	1
1374	TRUE	Empty	Uncharacterized protein OS=Solanum lycopersicum GN=Solyc04g051830.2 PE=4 SV=1	K4BSE0_SOLLC	41 kDa		unknown	1
1375	TRUE	Empty	Uncharacterized protein OS=Solanum lycopersicum GN=Solyc01g104040.2 PE=4 SV=1	K4B1X9_SOLLC	186 kDa		unknown	1
1376	TRUE	Empty	Uncharacterized protein OS=Solanum lycopersicum GN=Solyc04g080240.2 PE=4 SV=1	K4BVA3_SOLLC	190 kDa		unknown	1
1377	TRUE	Empty	Uncharacterized protein OS=Solanum lycopersicum GN=Solyc04g054470.2 PE=4 SV=1	K4BSK2_SOLLC	70 kDa		unknown	1
1378	TRUE	Empty	Uncharacterized protein OS=Solanum lycopersicum GN=Solyc03g115390.2 PE=4 SV=1	K4BL41_SOLLC (+2)	104 kDa		unknown	1
1379	TRUE	Empty	Phytochrome B OS=Nicotiana tabacum GN=PHYB PE=2 SV=2	PHYB_TOBAC	126 kDa		unknown	1
1380	TRUE	Empty	Acyl-coenzyme A oxidase OS=Solanum tuberosum GN=PGSC0003DMG400004827 PE=3 SV=1	M1A128_SOLTU	75 kDa	TRUE	unknown	1
1381	TRUE	Empty	Uncharacterized protein OS=Solanum lycopersicum GN=Solyc01g098230.2 PE=4 SV=1	K4B0L0_SOLLC	56 kDa		unknown	1
1382	TRUE	Empty	Peroxisomal acetoacetyl-coenzyme A thiolase OS=Nicotiana tabacum GN=AACT2 PE=2 SV=1	Q5XMB7_TOBAC	43 kDa	TRUE	unknown	1
1383	TRUE	Empty	Uncharacterized protein OS=Solanum lycopersicum GN=Solyc01g094060.2 PE=4 SV=1	K4AZE7_SOLLC	198 kDa		unknown	1
1384	TRUE	Empty	Uncharacterized protein OS=Solanum lycopersicum GN=Solyc10g079140.1 PE=3 SV=1	K4D2F5_SOLLC	44 kDa		unknown	1
1385	TRUE	Empty	Type 2 proly 4-hydroxylase OS=Nicotiana tabacum GN=NtP4H2.2 PE=2 SV=1	B6ZN58_TOBAC	36 kDa		unknown	1
1386	TRUE	Empty	Uncharacterized protein OS=Solanum lycopersicum GN=Solyc10g009200.2 PE=4 SV=1	K4CY96_SOLLC (+1)	24 kDa		unknown	1
1387	TRUE	Empty	Uncharacterized protein OS=Solanum tuberosum GN=PGSC0003DMG400019303 PE=3 SV=1	M1BP60_SOLTU	28 kDa		unknown	1
1388	TRUE	Empty	Uncharacterized protein OS=Solanum lycopersicum GN=Solyc01g105100.2 PE=4 SV=1	K4B280_SOLLC (+2)	43 kDa		unknown	1
1389	TRUE	Empty	Uncharacterized protein OS=Solanum lycopersicum GN=Solyc03g112530.2 PE=4 SV=1	K4BKA6_SOLLC (+2)	53 kDa	TRUE	unknown	1
1390	TRUE	Empty	Uncharacterized protein OS=Solanum lycopersicum GN=Solyc05g056230.2 PE=3 SV=1	K4C2U7_SOLLC (+2)	51 kDa	TRUE	unknown	1
1391	TRUE	Empty	Uncharacterized protein OS=Solanum lycopersicum GN=Solyc06g066320.2 PE=4 SV=1	K4C7Q8_SOLLC (+1)	59 kDa		unknown	1
1392	TRUE	Empty	Uncharacterized protein OS=Solanum lycopersicum GN=Solyc09g075280.1 PE=4 SV=1	K4CVA5_SOLLC	91 kDa		unknown	1
1393	TRUE	Empty	Uncharacterized protein OS=Solanum lycopersicum GN=Solyc09g074940.1 PE=4 SV=1	K4CV71_SOLLC	151 kDa		unknown	1
1394	TRUE	Empty	Uncharacterized protein OS=Solanum lycopersicum GN=Solyc04g064500.2 PE=3 SV=1	K4BT41_SOLLC	38 kDa		unknown	1
1395	TRUE	Empty	Uncharacterized protein OS=Solanum lycopersicum GN=Solyc05g009980.2 PE=4 SV=1	K4BXH2_SOLLC (+1)	63 kDa		unknown	1
1396	TRUE	Empty	Uncharacterized protein OS=Solanum lycopersicum GN=Solyc01g066480.2 PE=4 SV=1	K4AWQ1_SOLLC	28 kDa		unknown	1
1397	TRUE	Empty	Uncharacterized protein OS=Solanum lycopersicum GN=Solyc12g037980.1 PE=3 SV=1	K4DEF3_SOLLC (+1)	48 kDa	TRUE	unknown	1
1398	TRUE	Empty	Uncharacterized protein OS=Solanum tuberosum GN=PGSC0003DMG400026068 PE=4 SV=1	M1CGL9_SOLTU	70 kDa		unknown	1
1399	TRUE	Empty	Uncharacterized protein OS=Solanum lycopersicum GN=Solyc01g107270.2 PE=4 SV=1	K4B2U4_SOLLC	146 kDa	TRUE	unknown	1
1400	TRUE	Empty	Probable cinnamyl alcohol dehydrogenase 2 OS=Nicotiana tabacum GN=CAD19 PE=1 SV=1	CADH2_TOBAC	39 kDa	TRUE	unknown	1
1401	TRUE	Empty	Hydroxycinnamoyl CoA quinate transferase OS=Nicotiana tabacum GN=hqt PE=2 SV=1	Q70G33_TOBAC	48 kDa		unknown	1
1402	TRUE	Empty	Small GTPase Rab5b OS=Nicotiana tabacum GN=Rab5b PE=2 SV=1	I6LFS7_TOBAC (+2)	21 kDa		unknown	1
1403	TRUE	Empty	Uncharacterized protein OS=Solanum lycopersicum GN=Solyc06g009820.2 PE=4 SV=1	K4C411_SOLLC	16 kDa	TRUE	unknown	1
1404	TRUE	Empty	Uncharacterized protein OS=Solanum lycopersicum GN=Solyc09g005560.2 PE=4 SV=1	K4CQ46_SOLLC (+1)	34 kDa	TRUE	unknown	1
1405	TRUE	Empty	Uncharacterized protein OS=Solanum lycopersicum GN=Solyc06g009830.2 PE=4 SV=1	K4C412_SOLLC	20 kDa	TRUE	unknown	1
1406	TRUE	Empty	Uncharacterized protein OS=Solanum lycopersicum GN=Solyc02g085780.2 PE=4 SV=1	K4BB89_SOLLC (+1)	42 kDa		unknown	1
1407	TRUE	Empty	Ubiquitin-conjugating protein-like OS=Solanum tuberosum GN=PGSC0003DMG400027041 PE=2 SV=1	Q2V986_SOLTU (+1)	21 kDa		unknown	1
1408	TRUE	Empty	Uncharacterized protein OS=Solanum tuberosum GN=PGSC0003DMG400005253 PE=4 SV=1	M1A2V9_SOLTU	41 kDa		unknown	1
1409	TRUE	Empty	Uncharacterized protein OS=Solanum lycopersicum GN=Solyc02g078350.2 PE=4 SV=1	K4B959_SOLLC	57 kDa		unknown	1
1410	TRUE	Empty	Eukaryotic translation initiation factor 3 subunit M OS=Solanum tuberosum GN=PGSC0003DMG400001365 PE=3 SV=1	M0ZLQ0_SOLTU (+2)	46 kDa		unknown	1
1411	TRUE	Empty	M1BWN2-DECOY	M1BWN2-DECOY	?		unknown	1
1412	TRUE	Empty	Uncharacterized protein OS=Solanum lycopersicum GN=Solyc03g117780.2 PE=4 SV=1	K4BLS9_SOLLC (+1)	39 kDa	TRUE	unknown	0.99
1413	TRUE	Empty	Uncharacterized protein OS=Solanum lycopersicum GN=Solyc02g088630.2 PE=4 SV=1	K4BC18_SOLLC (+1)	60 kDa		unknown	0.99
1414	TRUE	Empty	40S ribosomal protein S12 OS=Solanum lycopersicum GN=Solyc12g042650.1 PE=3 SV=1	K4DF56_SOLLC (+1)	15 kDa	TRUE	unknown	0.99
1415	TRUE	Empty	Uncharacterized protein OS=Solanum lycopersicum GN=Solyc02g067210.2 PE=4 SV=1	K4B753_SOLLC (+2)	67 kDa	TRUE	unknown	0.98
1416	TRUE	Empty	Glycinamide ribonucleotide synthetase OS=Nicotiana tabacum PE=2 SV=1	Q6TBQ2_TOBAC	55 kDa		unknown	1
1417	TRUE	Empty	Putative 3,4-dihydroxy-2-butanone kinase OS=Solanum lycopersicum GN=DHBK PE=2 SV=1	DHBK_SOLLC (+2)	62 kDa		unknown	1
1418	TRUE	Empty	Magnesium-chelatase subunit ChlI, chloroplastic OS=Nicotiana tabacum GN=CHLI PE=2 SV=1	CHLI_TOBAC (+1)	47 kDa		unknown	1
1419	TRUE	Empty	Uncharacterized protein OS=Solanum tuberosum GN=PGSC0003DMG400017346 PE=4 SV=1	M1BGK2_SOLTU (+1)	36 kDa		unknown	1
1420	TRUE	Empty	Putative translation initiation factor 2B beta subunit OS=Nicotiana tabacum GN=NIFb PE=2 SV=2	Q9SPU4_TOBAC	45 kDa	TRUE	unknown	1
1421	TRUE	Empty	Uncharacterized protein OS=Solanum tuberosum GN=PGSC0003DMG400007277 PE=3 SV=1	M1AB44_SOLTU (+1)	22 kDa		unknown	1
1422	TRUE	Empty	Uncharacterized protein OS=Solanum lycopersicum GN=LOC543689 PE=4 SV=1	K4CHE0_SOLLC (+3)	58 kDa		unknown	1
1423	TRUE	Empty	Dimethylallyltransferase OS=Capsicum annuum PE=2 SV=1	Q42658_CAPAN	40 kDa	TRUE	unknown	1
1424	TRUE	Empty	Uncharacterized protein OS=Solanum tuberosum GN=PGSC0003DMG400012761 PE=4 SV=1	M1AYS8_SOLTU	81 kDa		unknown	1
1425	TRUE	Empty	Uncharacterized protein OS=Solanum lycopersicum GN=Solyc03g095360.2 PE=4 SV=1	K4BIW0_SOLLC	37 kDa		unknown	1
1426	TRUE	Empty	Uncharacterized protein OS=Solanum lycopersicum GN=Solyc01g008310.2 PE=4 SV=1	K4AT29_SOLLC	65 kDa		unknown	1
1427	TRUE	Empty	Uncharacterized protein OS=Solanum lycopersicum GN=Solyc06g034120.2 PE=4 SV=1	K4C4N6_SOLLC (+1)	41 kDa		unknown	1
1428	TRUE	Empty	Uncharacterized protein OS=Solanum lycopersicum GN=Solyc07g006640.2 PE=3 SV=1	K4CBD5_SOLLC	20 kDa		unknown	1
1429	TRUE	Empty	Uncharacterized protein OS=Solanum lycopersicum GN=Solyc00g323130.2 PE=4 SV=1	K4AS65_SOLLC (+1)	24 kDa		unknown	1
1430	TRUE	Empty	Heat shock protein 70 OS=Solanum lycopersicum GN=HSP70 PE=2 SV=1	A8W7B5_SOLLC (+1)	74 kDa	TRUE	unknown	1
1431	TRUE	Empty	Beta-keto-ACP synthase OS=Nicotiana tabacum GN=KAS PE=2 SV=1	H9CCH8_TOBAC	43 kDa	TRUE	unknown	1
1432	TRUE	Empty	Uncharacterized protein OS=Solanum lycopersicum GN=Solyc12g088990.1 PE=4 SV=1	K4DGX0_SOLLC	101 kDa		unknown	1
1433	TRUE	Empty	14-3-3 i-2 protein OS=Nicotiana tabacum GN=14-3-3 i-2 PE=2 SV=1	Q75ZD3_TOBAC (+1)	29 kDa	TRUE	unknown	1
1434	TRUE	Empty	Uncharacterized protein OS=Solanum lycopersicum GN=Solyc09g011880.2 PE=4 SV=1	K4CRL4_SOLLC	48 kDa		unknown	1
1435	TRUE	Empty	Uncharacterized protein OS=Solanum lycopersicum GN=Solyc02g093440.2 PE=3 SV=1	K4BDE0_SOLLC (+2)	39 kDa		unknown	1
1436	TRUE	Empty	Uncharacterized protein OS=Solanum lycopersicum GN=Solyc04g074550.2 PE=4 SV=1	K4BTZ3_SOLLC (+2)	20 kDa		unknown	1
1437	TRUE	Empty	Uncharacterized protein OS=Solanum lycopersicum GN=Solyc04g011400.2 PE=4 SV=1	K4BPJ4_SOLLC	39 kDa	TRUE	unknown	1
1438	TRUE	Empty	Uncharacterized protein OS=Solanum lycopersicum GN=Solyc04g005450.2 PE=4 SV=1	K4BNF1_SOLLC (+1)	73 kDa		unknown	1
1439	TRUE	Empty	Uncharacterized protein OS=Solanum tuberosum GN=PGSC0003DMG400018465 PE=4 SV=1	M1BKX0_SOLTU	68 kDa		unknown	1
1440	TRUE	Empty	50S ribosomal protein L3, chloroplastic (Fragment) OS=Nicotiana tabacum GN=RPL3 PE=1 SV=1	RK3_TOBAC	28 kDa		unknown	1
1441	TRUE	Empty	14-3-3-like protein B OS=Nicotiana tabacum PE=2 SV=1	1433B_TOBAC (+2)	29 kDa	TRUE	unknown	1
1442	TRUE	Empty	Endonuclease 1 OS=Solanum lycopersicum GN=SlENDO1 PE=2 SV=1	G3XKQ7_SOLLC (+2)	34 kDa		unknown	1
1443	TRUE	Empty	Uncharacterized protein OS=Solanum lycopersicum GN=Solyc09g011030.2 PE=4 SV=1	K4CRC9_SOLLC	43 kDa		unknown	1
1444	TRUE	Empty	Adenylyl cyclase-associated protein OS=Solanum tuberosum GN=PGSC0003DMG400033911 PE=3 SV=1	M1D7P9_SOLTU	51 kDa	TRUE	unknown	1
1445	TRUE	Empty	Uncharacterized protein OS=Solanum lycopersicum GN=Solyc01g090910.2 PE=4 SV=1	K4AZ32_SOLLC (+2)	26 kDa		unknown	1
1446	TRUE	Empty	Uncharacterized protein OS=Solanum lycopersicum GN=Solyc08g007010.2 PE=4 SV=1	K4CII8_SOLLC (+1)	54 kDa		unknown	1
1447	TRUE	Empty	MAP kinase OS=Nicotiana benthamiana GN=NbMEK1 PE=2 SV=1	B2NIC2_NICBE (+4)	40 kDa	TRUE	unknown	1
1448	TRUE	Empty	Purple acid phosphatase OS=Nicotiana tabacum GN=PAP PE=2 SV=1	Q84KS8_TOBAC	54 kDa	TRUE	unknown	1
1449	TRUE	Empty	Cystathionine gamma-synthase OS=Nicotiana tabacum GN=metB PE=1 SV=1	Q9ZPL5_TOBAC	48 kDa	TRUE	unknown	1
1450	TRUE	Empty	Acyl-CoA oxidase 1 (Fragment) OS=Nicotiana attenuata GN=ACX1 PE=2 SV=1	A4LA74_NICAT	21 kDa	TRUE	unknown	1
1451	TRUE	Empty	M0ZPC2-DECOY	M0ZPC2-DECOY	?	TRUE	unknown	0.99
1452	TRUE	Empty	Uncharacterized protein OS=Solanum lycopersicum GN=Solyc02g079460.1 PE=4 SV=1	K4B9G9_SOLLC	61 kDa		unknown	0.99
1453	TRUE	Empty	Uncharacterized protein OS=Solanum lycopersicum GN=Solyc10g050470.1 PE=4 SV=1	K4D0K3_SOLLC	76 kDa		unknown	0.99
1454	TRUE	Empty	Uncharacterized protein OS=Solanum lycopersicum GN=Solyc07g052830.2 PE=4 SV=1	K4CFI2_SOLLC	36 kDa	TRUE	unknown	0.97
1455	TRUE	Empty	Uncharacterized protein OS=Solanum lycopersicum GN=Solyc09g090740.2 PE=4 SV=1	K4CWA0_SOLLC (+2)	90 kDa		unknown	1
1456	TRUE	Empty	Uncharacterized protein OS=Solanum lycopersicum GN=Solyc06g019170.2 PE=4 SV=1	K4C4E2_SOLLC (+1)	77 kDa	TRUE	unknown	1
1457	TRUE	Empty	Uncharacterized protein OS=Solanum lycopersicum GN=Solyc09g008410.2 PE=3 SV=1	K4CQM9_SOLLC (+2)	27 kDa		unknown	1
1458	TRUE	Empty	Serine/threonine-protein phosphatase 5 OS=Nicotiana tabacum GN=PP5 PE=2 SV=1	G5ELZ4_TOBAC	55 kDa		unknown	1
1459	TRUE	Empty	Uncharacterized protein OS=Solanum lycopersicum GN=Solyc06g007710.2 PE=4 SV=1	K4C3F2_SOLLC	35 kDa		unknown	1
1460	TRUE	Empty	Uncharacterized protein OS=Solanum tuberosum GN=PGSC0003DMG400017954 PE=4 SV=1	M1BIV0_SOLTU (+1)	13 kDa		unknown	1
1461	TRUE	Empty	Uncharacterized protein OS=Solanum lycopersicum GN=Solyc10g081580.1 PE=3 SV=1	K4D345_SOLLC	35 kDa		unknown	1
1462	TRUE	Empty	Uncharacterized protein OS=Solanum lycopersicum GN=Solyc04g050240.2 PE=4 SV=1	K4BRZ6_SOLLC (+1)	35 kDa		unknown	1
1463	TRUE	Empty	Uncharacterized protein OS=Solanum tuberosum GN=PGSC0003DMG400013198 PE=4 SV=1	M1B0H4_SOLTU	94 kDa		unknown	1
1464	TRUE	Empty	Pyrroline-5-carboxylate reductase OS=Solanum tuberosum GN=PGSC0003DMG400010441 PE=3 SV=1	M1AP42_SOLTU	27 kDa		unknown	1
1465	TRUE	Empty	S-adenosylmethionine synthase 2 OS=Nicotiana tabacum GN=SAMS2 PE=1 SV=1	METK2_TOBAC	43 kDa	TRUE	unknown	1
1466	TRUE	Empty	Uncharacterized protein OS=Solanum lycopersicum GN=Solyc01g090700.2 PE=4 SV=1	K4AZ11_SOLLC	45 kDa		unknown	1
1467	TRUE	Empty	Uncharacterized protein OS=Solanum tuberosum GN=PGSC0003DMG402023504 PE=4 SV=1	M1C5U9_SOLTU	34 kDa		unknown	1
1468	TRUE	Empty	Uncharacterized protein OS=Solanum lycopersicum GN=Solyc05g013040.2 PE=4 SV=1	K4BY25_SOLLC (+1)	162 kDa		unknown	1
1469	TRUE	Empty	Ornithine aminotransferase OS=Nicotiana tabacum GN=delta-OAT PE=2 SV=1	E1AWW9_TOBAC	52 kDa		unknown	1
1470	TRUE	Empty	Uncharacterized protein OS=Solanum lycopersicum GN=Solyc03g115050.2 PE=4 SV=1	K4BL07_SOLLC	68 kDa		unknown	1
1471	TRUE	Empty	Uncharacterized protein OS=Solanum lycopersicum GN=Solyc06g073540.2 PE=4 SV=1	K4C973_SOLLC (+1)	102 kDa	TRUE	unknown	1
1472	TRUE	Empty	Uncharacterized protein OS=Solanum lycopersicum GN=Solyc02g062100.2 PE=4 SV=1	K4B6A0_SOLLC (+1)	49 kDa		unknown	1
1473	TRUE	Empty	Aspartokinase OS=Solanum lycopersicum GN=Solyc01g005240.2 PE=3 SV=1	K4AS91_SOLLC (+3)	62 kDa		unknown	1
1474	TRUE	Empty	Uncharacterized protein OS=Solanum lycopersicum GN=Solyc08g014060.2 PE=4 SV=1	K4CJ39_SOLLC	64 kDa		unknown	1
1475	TRUE	Empty	Uncharacterized protein OS=Solanum lycopersicum GN=Solyc01g102370.2 PE=3 SV=1	K4B1G5_SOLLC	43 kDa	TRUE	unknown	1
1476	TRUE	Empty	K4CEY3-DECOY	K4CEY3-DECOY	?		unknown	1
1477	TRUE	Empty	Uncharacterized protein OS=Solanum lycopersicum GN=Solyc02g081830.2 PE=4 SV=1	K4BA53_SOLLC	29 kDa		unknown	1
1478	TRUE	Empty	Fructokinase OS=Solanum lycopersicum GN=FRK4 PE=2 SV=1	Q8H277_SOLLC	40 kDa		unknown	1
1479	TRUE	Empty	RNA-binding gricine-rich protein-1c OS=Nicotiana sylvestris PE=2 SV=1	Q40425_NICSY	17 kDa	TRUE	unknown	1
1480	TRUE	Empty	Uncharacterized protein OS=Solanum lycopersicum GN=Solyc10g078790.1 PE=4 SV=1	K4D2C0_SOLLC (+1)	69 kDa		unknown	1
1481	TRUE	Empty	Probable glutathione S-transferase MSR-1 OS=Nicotiana plumbaginifolia GN=MSR-1 PE=2 SV=1	GSTX1_NICPL	25 kDa	TRUE	unknown	1
1482	TRUE	Empty	Translation initiation factor eIF(Iso)4E OS=Nicotiana tabacum GN=eIF(iso)4E PE=2 SV=1	D3UW25_TOBAC (+1)	22 kDa		unknown	1
1483	TRUE	Empty	Microtubule-associated protein MAP65-1b OS=Nicotiana tabacum GN=map65-1b PE=2 SV=1	Q9FEV8_TOBAC	66 kDa	TRUE	unknown	1
1484	TRUE	Empty	Uncharacterized protein OS=Solanum tuberosum GN=PGSC0003DMG402015497 PE=3 SV=1	M1B986_SOLTU	37 kDa	TRUE	unknown	1
1485	TRUE	Empty	ATP-dependent zinc metalloprotease FTSH, chloroplastic OS=Nicotiana tabacum GN=FTSH PE=2 SV=2	FTSH_TOBAC	77 kDa	TRUE	unknown	1
1486	TRUE	Empty	Uncharacterized protein OS=Solanum lycopersicum GN=Solyc05g054240.2 PE=4 SV=1	K4C2A3_SOLLC (+1)	59 kDa		unknown	1
1487	TRUE	Empty	Uncharacterized protein OS=Solanum lycopersicum GN=Solyc07g007370.2 PE=4 SV=1	K4CBK7_SOLLC (+1)	63 kDa		unknown	0.99
1488	TRUE	Empty	Uncharacterized protein OS=Solanum lycopersicum GN=Solyc11g044840.1 PE=4 SV=1	K4D8E9_SOLLC	48 kDa		unknown	0.99
1489	TRUE	Empty	Uncharacterized protein OS=Solanum lycopersicum GN=Solyc11g005210.1 PE=4 SV=1	K4D4D4_SOLLC	11 kDa		unknown	0.98
1490	TRUE	Empty	Uncharacterized protein OS=Solanum lycopersicum GN=Solyc07g065630.2 PE=4 SV=1	K4CHP1_SOLLC	413 kDa	TRUE	unknown	0.98
1491	TRUE	Empty	Phospholipase D OS=Solanum lycopersicum GN=Solyc02g083340.2 PE=3 SV=1	K4BAK2_SOLLC	99 kDa		unknown	1
1492	TRUE	Empty	Uncharacterized protein OS=Solanum lycopersicum GN=Solyc03g083250.2 PE=4 SV=1	K4BIA1_SOLLC (+1)	62 kDa		unknown	1
1493	TRUE	Empty	Uncharacterized protein OS=Solanum lycopersicum GN=Solyc01g110540.2 PE=4 SV=1	K4B3R7_SOLLC (+1)	6 kDa		unknown	1
1494	TRUE	Empty	Uncharacterized protein OS=Solanum lycopersicum GN=Solyc09g082470.2 PE=4 SV=1	K4CVM4_SOLLC (+2)	45 kDa		unknown	1
1495	TRUE	Empty	Uncharacterized protein OS=Solanum lycopersicum GN=Solyc01g079610.2 PE=4 SV=1	K4AXK6_SOLLC (+1)	39 kDa		unknown	1
1496	TRUE	Empty	Cinnamyl alcohol dehydrogenase 1 OS=Nicotiana tabacum GN=CAD1-7 PE=1 SV=1	Q5D4P8_TOBAC	36 kDa	TRUE	unknown	1
1497	TRUE	Empty	Uncharacterized protein OS=Solanum lycopersicum GN=Solyc11g005360.1 PE=3 SV=1	K4D4E9_SOLLC	10 kDa		unknown	1
1498	TRUE	Empty	Uncharacterized protein OS=Solanum lycopersicum GN=Solyc11g066630.1 PE=4 SV=1	K4D9S0_SOLLC	17 kDa		unknown	1
1499	TRUE	Empty	Uncharacterized protein OS=Solanum tuberosum GN=PGSC0003DMG400020065 PE=4 SV=1	M1BS08_SOLTU	55 kDa	TRUE	unknown	1
1500	TRUE	Empty	Uncharacterized protein OS=Solanum lycopersicum GN=Solyc08g075840.2 PE=4 SV=1	K4CMV1_SOLLC	99 kDa		unknown	1
1501	TRUE	Empty	Uncharacterized protein OS=Solanum lycopersicum GN=Solyc05g018490.2 PE=4 SV=1	K4BZA3_SOLLC (+3)	35 kDa		unknown	1
1502	TRUE	Empty	Uncharacterized protein OS=Solanum lycopersicum GN=Solyc10g074590.1 PE=4 SV=1	K4D1Q1_SOLLC (+2)	41 kDa		unknown	1
1503	TRUE	Empty	Cycloartenol synthase OS=Withania somnifera PE=2 SV=1	D6R1X1_9SOLA	86 kDa		unknown	1
1504	TRUE	Empty	CYP98A33v1 OS=Nicotiana tabacum PE=2 SV=1	A1XEI4_TOBAC (+1)	58 kDa	TRUE	unknown	1
1505	TRUE	Empty	Heat shock protein 70 (Fragment) OS=Nicotiana benthamiana GN=Hsp70 PE=1 SV=1	Q6L5N5_NICBE	27 kDa	TRUE	unknown	1
1506	TRUE	Empty	Nitrite reductase OS=Nicotiana tabacum GN=nii4 PE=1 SV=1	Q76KA9_TOBAC	65 kDa	TRUE	unknown	1
1507	TRUE	Empty	Elicitor-inducible cytochrome P450 OS=Nicotiana tabacum GN=CYP73A28 PE=2 SV=1	Q94FM4_TOBAC	61 kDa		unknown	1
1508	TRUE	Empty	Uncharacterized protein OS=Solanum tuberosum GN=PGSC0003DMG400028266 PE=4 SV=1	M1CQQ1_SOLTU	24 kDa		unknown	1
1509	TRUE	Empty	Uncharacterized protein OS=Solanum lycopersicum GN=Solyc04g071140.2 PE=3 SV=1	K4BTA6_SOLLC	54 kDa		unknown	1
1510	TRUE	Empty	Uncharacterized protein OS=Solanum tuberosum GN=PGSC0003DMG400002929 PE=3 SV=1	M0ZT87_SOLTU	27 kDa	TRUE	unknown	1
1511	TRUE	Empty	Uncharacterized protein OS=Solanum lycopersicum GN=Solyc05g026540.2 PE=4 SV=1	K4C034_SOLLC	64 kDa		unknown	1
1512	TRUE	Empty	Uncharacterized protein OS=Solanum lycopersicum GN=Solyc04g071880.2 PE=2 SV=1	K4BTH5_SOLLC	85 kDa	TRUE	unknown	1
1513	TRUE	Empty	Uncharacterized protein OS=Solanum lycopersicum GN=Solyc06g007310.2 PE=4 SV=1	K4C3B4_SOLLC (+2)	36 kDa		unknown	0.99
1514	TRUE	Empty	Uncharacterized protein OS=Solanum tuberosum GN=PGSC0003DMG400016515 PE=4 SV=1	M1BDA2_SOLTU	29 kDa		unknown	0.99
1515	TRUE	Empty	Translationally-controlled tumor protein homolog OS=Solanum lycopersicum GN=TCTP PE=4 SV=1	K4B111_SOLLC	19 kDa	TRUE	unknown	0.99
1516	TRUE	Empty	K4CR09-DECOY	K4CR09-DECOY	?		unknown	0.99
1517	TRUE	Empty	Hop-interacting protein THI002 OS=Solanum lycopersicum GN=Solyc08g083070.2 PE=2 SV=1	G8Z246_SOLLC	62 kDa		unknown	0.99
1518	TRUE	Empty	Q8S533-DECOY	Q8S533-DECOY	?		unknown	0.98
1519	TRUE	Empty	Probable sucrose-phosphate synthase OS=Solanum tuberosum GN=SPS PE=2 SV=1	SPSA_SOLTU	118 kDa	TRUE	unknown	0.97
1520	TRUE	Empty	Uncharacterized protein OS=Solanum lycopersicum GN=Solyc01g068180.2 PE=4 SV=1	K4AX66_SOLLC (+1)	91 kDa	TRUE	unknown	0.97
1521	TRUE	Empty	Uncharacterized protein OS=Solanum lycopersicum GN=Solyc12g014050.1 PE=4 SV=1	K4DCU0_SOLLC (+1)	43 kDa		unknown	1
1522	TRUE	Empty	Uncharacterized protein OS=Solanum tuberosum GN=PGSC0003DMG400017208 PE=4 SV=1	M1BG02_SOLTU (+1)	51 kDa		unknown	1
1523	TRUE	Empty	Uncharacterized protein OS=Solanum lycopersicum GN=Solyc02g068330.1 PE=4 SV=1	K4B7G5_SOLLC	29 kDa		unknown	1
1524	TRUE	Empty	Uncharacterized protein OS=Solanum lycopersicum GN=Solyc06g060150.2 PE=4 SV=1	K4C6J6_SOLLC	40 kDa		unknown	1
1525	TRUE	Empty	Uncharacterized protein OS=Solanum lycopersicum GN=Solyc07g066430.2 PE=4 SV=1	K4CHW8_SOLLC (+1)	46 kDa		unknown	1
1526	TRUE	Empty	Putative hydroxycinnamoyl transferase OS=Capsicum annuum PE=2 SV=1	B5LAV0_CAPAN (+5)	48 kDa		unknown	1
1527	TRUE	Empty	Uncharacterized protein OS=Solanum tuberosum GN=PGSC0003DMG400000652 PE=4 SV=1	M0ZJ06_SOLTU	38 kDa		unknown	1
1528	TRUE	Empty	Uncharacterized protein OS=Solanum lycopersicum GN=Solyc03g059030.2 PE=4 SV=1	K4BGV0_SOLLC	64 kDa	TRUE	unknown	0.99
1529	TRUE	Empty	Uncharacterized protein OS=Solanum lycopersicum GN=Solyc05g005140.2 PE=4 SV=1	K4BW45_SOLLC	67 kDa		unknown	0.99
1530	TRUE	Empty	Uncharacterized protein OS=Solanum lycopersicum GN=Solyc04g049290.1 PE=4 SV=1	K4BRQ7_SOLLC (+1)	71 kDa		unknown	0.97
END OF FILE
